# Supplementary material for: Genetic inactivation of ANGPTL4 improves glucose homeostasis and is associated with reduced risk of diabetes
Source: Nat Commun. 2018 Jun 13;9:2252. doi: 10.1038/s41467-018-04611-z (PMC5997992; doi:10.1038/s41467-018-04611-z)
Supplement: Supplementary file 3 — Supplementary Data 1 [file 41467_2018_4611_MOESM3_ESM.xlsx]

## Sheet: Supplementary Data 1
Supplementary Data 1. Clinical characteristics of ANGPTL4 p.E40K homozygotes
Age	Gender	Encounter years	Past medical history	Past surgical history	Medications	Imaging	EKG
71	Male	10	Dyslipidemia	Foream wrist tennis elbow surgery	Vitamin D3	CT abdomen: no adenopathy, ectasia of the distal aorta, cholelithiasis, diverticulosis	sinus bradycardia, otherwise normal
			Obesity	Lumbar spine fusions	Aspirin	CT abdomen: left renal cyst, nodule left pelvis
			Gastroesophageal reflux disorder	Left inguinal hernia repair	Pravastatin
			Left inguinal pain, post nerve block	Spinal and epidural electrode placement	Hydrocodone and acetaminophen
			Benign prostatic hypertrophy	Insertion, revision of gastric neurostimulatory device	Citalopram
			Lumbosacral neuritis		Lisinopril
66	Female	4	Venous insufficiency	Tonsillectomy	Ibuprofen	None	normal
			obesity	Tubal ligation	Aspirin
			Acquired leg lymphedema	Partial mastectomy with axillary node biopsy	Vitamin D3
				Cataract removal	Clindamycin ointment
75	Male	20	Obesity	Lumbar laminectomy	Simvastatin	Transthoracic echocardiogram: mild diastolic dysfunction	normal
			Hyperlipidemia	Cholycystectomy	Fluticasone nasal spray
				Vasectomy
88	Female	6	Type 2 diabetes	None	Vitamine D	CT chest: no pulmonary embolus	none
			Hyperlipidemia		Losartan	Dobutamine stress echocardiogram: negative for inducible ischemia
					Glipizide	Colonocopy: normal
					Atorvastatin
					Aspirin
					Vitamin B12
					Beta carotene
					Zinc
					Copper
					Vitamin C
					Vitamin E
					Calcium citrate
63	Male	18	Benign prostatic hypertrophy	Jaw fracture repair	Vitamin D	Stress echo: negative for inducible ischemia	sinus bradycardia, otherwise normal
			Unilateral inguinal hernia	Tonsillectomy	Loratadine	Ambulator rhythm monitor: ventricular bigeminy and paroxysmal atrial tachycardia
			Colon polyp	Excision of subcutaneous tumor back and neck	Clobetasol proprionate solution for scalp
				Inguinal hernia repair	Triamcinolone acetomide cream as needed
					Docusate sodium
66	Male	17	Obesity	None	Hydrochlorothiazide	Stress echocardiogram: ngeative for inducible ischemia	normal
			Dyslipidemia		Metoprolol tartrate
			Hyperinsulinemia		Simvastatin
					Metformin
					Aspirin
48	Male	17		Left knee arthoscopy	Fingolimod	None	normal
					Dextroamphetamine and amphetamine
					Baclofen
					Sildenafil
					Citalopram
					Multivitamin
30	Male	15	Obesity	None	Risperidone	Head CT: normal	none
30	Female	5	Obesity	Repair of dislocated jaw	Oxycodone and acetaminophen	Abdominal x-ray: normal	none
			Chronic interstitial cystitis	Tonsillectomy	Pre natal vitamins	Colonoscopy: normal
				Colonoscopy	Acetaminopgen	Upper endoscopy: normal
				Upper endoscopy	Acidophilus capsules
					Certirizine
47	Female	1	Type 2 diabetes mellitus	Casearian delivery	Bupropion	Colonoscopy: normal
			Hepatitis C	Bilateral breast reduction	Paroxetine	Pelvic ultrasound: ovarian nodule and leiomyoma of uterus, ovarian cyst	none
				Surgery for hydradenitis suppertiva	Alprazolam
					Bisacodyl
					Ibuprophen
					Ketoconazole 2% cream
67	Female	5	Hyperlipidemia	Lumbar spine fusions	Verapamil	Stress echocardiogram: suboptimal study with no inducible ischemia	non-specific T wave abnormalities in lateral leads
			Severe obesity	Cataract removal	Cyclobenzaprine
				Cervical fusions	Hydrochlorothiazide
					Levothyroxine
					Trazadone
					Albuterol
					Lansozaprole
					Oxycodone
					Acetaminophen
					Magnesum
52	Female	6		Tubal ligation	Bupropion	Ultrasound of the abdomen limited: Gallbladder sludge, otherwise normal	non-specific T wave abnormalites in diffuse leads
				Repair of fractured and dislocated elbow	Lisinopril
					Etanercept
					Metothrexate
					Folic Acid
					Vitamin D
81	Male	3	Coronary atherosclerosis	Rectal biopsy	Lactulose	CT abdomen: No adenopathy, liver normal, no abdominal pathology	ectopic atrial rhythm, otherwise normal
			Type 2 diabetes	Dental surgery	Simvastatin	CT abdomen: obstructing renal stone. No liver or lymph node abnormalities
			Chronic renal disease	Cataract removal	Docusate	Transthoracic echocardiogram: normal systolic function, no valvular abnormalities
			Hemorrhoids	Laparoscopic cholycystectomy	Polyethylene glycol	Dobutamine stress echocardiogram: no inducible ischemia
			Cirrhosis of liver	Upper endoscopy	Sennosides
			Chronic diarrhea	Abdominal paracentesis	Levetiracetam
			Lumbar spinal stenosis		Insulin
					Fiber supplement
					Milk thistle
					Cardevilol
					Donepezil
					Aspirin
					Isorbide mononitrate
					Paroxeting
					Clopidogrel
					Tamsulosin hcl
					Memantine
					Nitroglycerin
					Omeprazole
					Multivitamin
68	Male	8	Peptic Ulcer Disease	Ulnar transposition	Omeprazole	Exercise stress echocardiogram: limited study, no indicible ischemia	sinus bradycardia, first degree AV block, premature ventricular contraction
			Benign prostatic hypertrophy	Radial nerve and carpal tunnel release	Morphine	Upper endoscopy: normal
				Scalene muscle removal	Gabapentin
				Tonsillectomy	Duloxetine
				Knee arthroscopy	Trazosin
				Upper endoscopy	Ketoconazole 2% cream
				Excision of melanoma in situ	Cyclobenzaprine
					Albuterol
40	Female	1	Uterine fibroids	Uterine fibroid removal	Cyclobenzaprine
					Norgestimate-ethinyl estradiol trisprintec
69	Male	19	Hyperlipidemia	Ganglion cyst removal	Lisinopril	Exercise treadmill test: normal	sinus bradycardia otherwise normal
				Total knee arthroplasty	Acetaminophen	Colonoscopy and polypectomy: sessile, polyp
					Aspirin
					Docusate
					Prenatal vitamins
					Compazine
					Fish oil
					Vitamin D-3
49	Male	4	Type 2 Diabetes	Incarcerated umbilical hernia repair	Prednisone	CT abdomen: small left inguinal hernia, no lymph node findings, no other abnormalities	normal
			Hyperlipidemia	Finger surgery	Hydroxychloroquine	Abdominal x-ray: consistent with non-specific paralytic ileus
			obesity		Omeprazole
					Atorvastatin
					Metformin
					Abatacept
					Glipizide
					Lisinopril and hydrochlorothiazide
			Additional Diagnoses Occurring More than Once:
			Hypertension (N=10)
			Tobacco abuse (N=3)
			Rheumatoid arthritis (N=2)
			Knee arthritis (N=2)
			Hearing loss (N=3)
			Anemia (N=2)
			Depressive disorder (N=4)
			Dementia (N=2)
			Chronic pain (N=2)
