# Supplementary material for: Genetic inactivation of ANGPTL4 improves glucose homeostasis and is associated with reduced risk of diabetes
Source: Nat Commun. 2018 Jun 13;9:2252. doi: 10.1038/s41467-018-04611-z (PMC5997992; doi:10.1038/s41467-018-04611-z)
Supplement: Supplementary file 4 — Supplementary Data 2 [file 41467_2018_4611_MOESM4_ESM.xlsx]

## Sheet: Supplementary Data 2
Supplementary Data 2. Phenome-wide association analyses of p.E40K with disease diagnoses in DiscovEHR
	Meta-analysis						GHS 60K						GHS 30K
Phenotype	Case N	Control N	Case GG|GA|AA	Control GG|GA|AA	OR (95% CI)	P Value	Case N	Control N	Case GG|GA|AA	Control GG|GA|AA	OR (95% CI)	P Value	Case N	Control N	Case GG|GA|AA	Control GG|GA|AA	OR (95% CI)	P Value
Pure hyperglyceridemia	3127	56827	3050|77|0	54484|2314|29	0.6 (0.37, 0.83)	9.625e-06	2323	35978	2267|56|0	34518|1440|20	0.59 (0.46, 0.78)	0.00013955	804	20849	783|21|0	19966|874|9	0.61 (0.4, 0.94)	0.024155
Type 2 Diabetes by RGC EMR Phenotype Algorithm	20076	44031	19361|706|9	42115|1892|24	0.82 (0.73, 0.92)	4.339e-05	16051	25631	15491|553|7	24535|1082|14	0.82 (0.74, 0.91)	0.00034995	4025	18400	3870|153|2	17580|810|10	0.83 (0.7, 1)	0.046737
Myocardial Infarction by RGC EMR Phenotype Algorithm	6616	62352	6409|207|0	59780|2536|36	0.75 (0.6, 0.91)	0.0002947	5700	37945	5525|175|0	36410|1512|23	0.75 (0.63, 0.88)	0.00064642	916	24407	884|32|0	23370|1024|13	0.79 (0.55, 1.14)	0.21117
Other specified disorders of male genital organs, males only	317	19749	297|19|1	19007|735|7	2.12 (1.69, 2.55)	0.0006306	216	12532	208|8|0	12077|452|3	1.07 (0.54, 2.13)	0.84194	101	7217	89|11|1	6930|283|4	3.32 (1.91, 5.78)	2.2496e-05
ST elevation (STEMI) and non-ST elevation (NSTEMI) myocardial infarction	4802	73366	4654|148|0	70347|2979|40	0.75 (0.58, 0.92)	0.0009003	4158	46569	4033|125|0	44687|1857|25	0.74 (0.61, 0.89)	0.0013417	644	26797	621|23|0	25660|1122|15	0.82 (0.54, 1.23)	0.33427
Other diseases of upper respiratory tract	322	68969	299|22|1	66193|2743|33	1.95 (1.56, 2.35)	0.0009067	239	45639	223|15|1	43860|1759|20	1.9 (1.18, 3.06)	0.007897	83	23330	76|7|0	22333|984|13	2.08 (1.01, 4.26)	0.045712
Other disorders of bilirubin metabolism	206	61426	190|16|0	58891|2502|33	2.22 (1.74, 2.7)	0.001082	141	38849	133|8|0	37270|1558|21	1.55 (0.79, 3.04)	0.20124	65	22577	57|8|0	21621|944|12	3.2 (1.62, 6.32)	0.00079369
Type 2 diabetes mellitus with neurological complications	4197	63032	4072|124|1	60431|2570|31	0.74 (0.56, 0.92)	0.00118	3522	39218	3421|100|1	37643|1556|19	0.73 (0.59, 0.89)	0.0020751	675	23814	651|24|0	22788|1014|12	0.8 (0.53, 1.2)	0.27361
Other and unspecified metabolic disorders	1871	61000	1823|48|0	58485|2482|33	0.64 (0.35, 0.92)	0.001999	1327	38524	1299|28|0	36960|1543|21	0.52 (0.36, 0.75)	0.00049182	544	22476	524|20|0	21525|939|12	0.86 (0.55, 1.34)	0.50787
Wall Motion Score Composite Binary Indicator	4532	11543	4385|146|1	11033|502|8	0.74 (0.56, 0.93)	0.002132	3791	9022	3677|114|0	8622|393|7	0.68 (0.55, 0.84)	0.0004207	741	2521	708|32|1	2411|109|1	1.02 (0.68, 1.51)	0.93833
Myocardial Infarction by RGC EMR Phenotype Algorithm where age of first instance in cases is <55 in males and <65 in females and age of controls is <55 in males and <65 in females	3338	37908	3252|86|0	36370|1521|17	0.67 (0.41, 0.94)	0.003355	2805	21783	2738|67|0	20918|855|10	0.62 (0.45, 0.84)	0.0021455	533	16125	514|19|0	15452|666|7	0.86 (0.52, 1.42)	0.54797
Disorders of lipoprotein metabolism and other lipidemias	51638	26562	49673|1946|19	25419|1126|17	0.87 (0.78, 0.96)	0.003697	37991	14424	36592|1385|14	13802|611|11	0.84 (0.75, 0.95)	0.0048138	13647	12138	13081|561|5	11617|515|6	0.92 (0.8, 1.06)	0.25701
Cellulitis and acute lymphangitis, unspecified	3120	62220	2962|158|0	59724|2473|23	1.27 (1.1, 1.43)	0.004442	2353	40024	2234|119|0	38465|1543|16	1.29 (1.07, 1.56)	0.0079082	767	22196	728|39|0	21259|930|7	1.2 (0.87, 1.66)	0.27451
Obstructive Stenosis in Proximal LAD or LM by Coronary Angiography	2833	62759	2749|83|1	60165|2557|37	0.72 (0.49, 0.95)	0.004513	2533	38307	2459|73|1	36754|1529|24	0.71 (0.56, 0.91)	0.0064604	300	24452	290|10|0	23411|1028|13	0.77 (0.41, 1.43)	0.40438
Presence of cardiac pacemaker	1880	29918	1827|53|0	28710|1195|13	0.65 (0.34, 0.95)	0.004848	1500	17217	1458|42|0	16531|678|8	0.66 (0.47, 0.93)	0.017383	380	12701	369|11|0	12179|517|5	0.6 (0.32, 1.15)	0.12675
Other specified metabolic disorders	1414	61000	1379|35|0	58485|2482|33	0.62 (0.29, 0.95)	0.004958	967	38524	948|19|0	36960|1543|21	0.48 (0.31, 0.76)	0.0014402	447	22476	431|16|0	21525|939|12	0.84 (0.52, 1.38)	0.4965
Type 2 diabetes mellitus with other specified complications	2407	63032	2339|68|0	60431|2570|31	0.71 (0.47, 0.95)	0.004994	2025	39218	1971|54|0	37643|1556|19	0.67 (0.51, 0.88)	0.0042378	382	23814	368|14|0	22788|1014|12	0.86 (0.51, 1.44)	0.55627
Solitary cyst of breast, females only	442	43161	413|29|0	41387|1757|17	1.67 (1.31, 2.04)	0.005891	299	27990	281|18|0	26853|1126|11	1.54 (0.97, 2.46)	0.068712	143	15171	132|11|0	14534|631|6	1.91 (1.06, 3.45)	0.032489
Old myocardial infarction	4118	65828	3988|130|0	63119|2672|37	0.77 (0.59, 0.96)	0.006064	3586	40667	3474|112|0	39026|1617|24	0.77 (0.63, 0.94)	0.010498	532	25161	514|18|0	24093|1055|13	0.79 (0.49, 1.26)	0.31956
Chronic ischemic heart disease	17199	65828	16589|608|2	63119|2672|37	0.87 (0.77, 0.97)	0.006089	14373	40667	13876|495|2	39026|1617|24	0.86 (0.77, 0.96)	0.0097333	2826	25161	2713|113|0	24093|1055|13	0.9 (0.73, 1.11)	0.32455
Solitary cyst of breast	444	77101	415|29|0	74044|3022|35	1.66 (1.3, 2.03)	0.006352	299	51261	281|18|0	49283|1956|22	1.54 (0.97, 2.46)	0.068477	145	25840	134|11|0	24761|1066|13	1.88 (1.04, 3.39)	0.036106
Ischemic cardiomyopathy	1825	65828	1775|50|0	63119|2672|37	0.68 (0.39, 0.96)	0.007224	1589	40667	1544|45|0	39026|1617|24	0.7 (0.52, 0.95)	0.02084	236	25161	231|5|0	24093|1055|13	0.52 (0.22, 1.21)	0.13053
Personal history of mental and behavioral disorders	284	28526	264|20|0	27374|1140|12	1.81 (1.37, 2.25)	0.008537	158	16386	145|13|0	15740|638|8	2.1 (1.21, 3.65)	0.0085818	126	12140	119|7|0	11634|502|4	1.39 (0.67, 2.9)	0.37772
Acute frontal sinusitis	842	43938	794|47|1	42182|1737|19	1.47 (1.18, 1.75)	0.008557	493	28537	469|24|0	27425|1101|11	1.22 (0.81, 1.83)	0.3374	349	15401	325|23|1	14757|636|8	1.76 (1.18, 2.63)	0.0059612
Chronic ischemic heart disease, unspecified	5064	65828	4898|166|0	63119|2672|37	0.8 (0.63, 0.97)	0.009397	4334	40667	4195|139|0	39026|1617|24	0.8 (0.66, 0.96)	0.017375	730	25161	703|27|0	24093|1055|13	0.81 (0.54, 1.2)	0.29583
Other disorders of pancreatic internal secretion	3227	82106	3126|100|1	78784|3282|40	0.77 (0.57, 0.97)	0.009808	2480	54400	2402|77|1	52255|2120|25	0.78 (0.63, 0.98)	0.035016	747	27706	724|23|0	26529|1162|15	0.73 (0.48, 1.1)	0.12706
Atherosclerotic heart disease of native coronary artery	16007	65828	15437|568|2	63119|2672|37	0.87 (0.77, 0.98)	0.01085	13461	40667	12993|466|2	39026|1617|24	0.87 (0.77, 0.97)	0.016763	2546	25161	2444|102|0	24093|1055|13	0.9 (0.72, 1.12)	0.35429
Type 2 diabetes mellitus with kidney complications	3526	63032	3418|107|1	60431|2570|31	0.78 (0.58, 0.97)	0.01173	3028	39218	2935|92|1	37643|1556|19	0.8 (0.64, 0.99)	0.035787	498	23814	483|15|0	22788|1014|12	0.68 (0.41, 1.12)	0.13033
Other specified cataract	513	72139	483|30|0	69229|2878|32	1.59 (1.23, 1.95)	0.01198	394	45829	375|19|0	44012|1799|18	1.27 (0.81, 2.01)	0.3014	119	26310	108|11|0	25217|1079|14	2.32 (1.28, 4.2)	0.0055331
Hyperlipidemia, unspecified	49329	26974	47437|1874|18	25818|1139|17	0.89 (0.8, 0.98)	0.01255	36513	14680	35161|1339|13	14048|621|11	0.86 (0.76, 0.97)	0.011473	12816	12294	12276|535|5	11770|518|6	0.94 (0.81, 1.09)	0.39937
Family history of malignant neoplasm of other organs or systems	343	29700	322|21|0	28509|1178|13	1.7 (1.27, 2.13)	0.01471	212	17217	203|9|0	16537|671|9	1.11 (0.59, 2.11)	0.74585	131	12483	119|12|0	11972|507|4	2.39 (1.35, 4.23)	0.0028728
Anesthesia of skin	1864	61817	1812|52|0	59322|2469|26	0.71 (0.44, 0.99)	0.01515	1303	40185	1274|29|0	38621|1549|15	0.57 (0.39, 0.82)	0.0022877	561	21632	538|23|0	20701|920|11	0.95 (0.63, 1.44)	0.82375
Cervical disc disorders	5868	62941	5595|272|1	60425|2488|28	1.17 (1.04, 1.3)	0.01572	4304	40679	4111|192|1	39119|1546|14	1.17 (1, 1.36)	0.047457	1564	22262	1484|80|0	21306|942|14	1.18 (0.93, 1.49)	0.16707
Type 2 diabetes mellitus	21806	63032	21009|787|10	60431|2570|31	0.9 (0.82, 0.99)	0.01581	17390	39218	16765|618|7	37643|1556|19	0.91 (0.82, 1)	0.048522	4416	23814	4244|169|3	22788|1014|12	0.89 (0.75, 1.05)	0.15866
Nonrheumatic mitral (valve) prolapse	649	67403	613|35|1	64685|2682|36	1.48 (1.16, 1.81)	0.01702	451	42840	432|18|1	41159|1659|22	1.15 (0.74, 1.77)	0.54411	198	24563	181|17|0	23526|1023|14	2.02 (1.25, 3.26)	0.0040467
Varicose veins of lower extremities	2948	75618	2806|141|1	72618|2967|33	1.23 (1.06, 1.4)	0.01761	2210	49726	2102|107|1	47815|1891|20	1.28 (1.05, 1.56)	0.013842	738	25892	704|34|0	24803|1076|13	1.09 (0.77, 1.53)	0.63529
Type 2 diabetes mellitus without complications	21513	63032	20725|778|10	60431|2570|31	0.9 (0.82, 0.99)	0.01814	17173	39218	16555|611|7	37643|1556|19	0.91 (0.83, 1)	0.050777	4340	23814	4170|167|3	22788|1014|12	0.89 (0.75, 1.05)	0.17953
Retinal vascular occlusions	781	80390	740|40|1	77191|3162|37	1.44 (1.14, 1.75)	0.01853	666	52637	633|32|1	50607|2007|23	1.39 (0.98, 1.95)	0.061936	115	27753	107|8|0	26584|1155|14	1.7 (0.86, 3.36)	0.12614
Obstructive and reflux uropathy	1736	82760	1648|88|0	79462|3257|41	1.28 (1.07, 1.5)	0.02125	1305	55014	1240|65|0	52883|2105|26	1.29 (1.01, 1.66)	0.042404	431	27746	408|23|0	26579|1152|15	1.26 (0.83, 1.9)	0.27357
Ocular pain	377	76248	354|23|0	73191|3018|39	1.6 (1.2, 2)	0.02254	306	49826	288|18|0	47897|1905|24	1.54 (0.97, 2.43)	0.068592	71	26422	66|5|0	25294|1113|15	1.83 (0.8, 4.19)	0.15578
Presence of cardiac and vascular implants and grafts	10858	29918	10488|368|2	28710|1195|13	0.85 (0.72, 0.99)	0.02274	9071	17217	8766|303|2	16531|678|8	0.85 (0.73, 1)	0.043811	1787	12701	1722|65|0	12179|517|5	0.86 (0.64, 1.14)	0.28888
Recurrent oral aphthae	507	75804	477|30|0	72768|3000|36	1.51 (1.16, 1.87)	0.02287	367	49985	345|22|0	48029|1934|22	1.55 (1.02, 2.35)	0.041906	140	25819	132|8|0	24739|1066|14	1.43 (0.73, 2.81)	0.29954
Deficiency of other B group vitamins	2539	82083	2460|78|1	78774|3270|39	0.77 (0.55, 1)	0.02304	1937	54337	1879|57|1	52201|2112|24	0.76 (0.59, 0.98)	0.037049	602	27746	581|21|0	26573|1158|15	0.81 (0.53, 1.25)	0.34536
Hemiplegia and hemiparesis	479	85863	453|24|2	82425|3399|39	1.53 (1.16, 1.89)	0.02391	379	57269	358|20|1	55042|2202|25	1.54 (1.01, 2.33)	0.044555	100	28594	95|4|1	27383|1197|14	1.5 (0.7, 3.23)	0.30129
Enlarged prostate without lower urinary tract symptoms, males only	6770	18710	6499|266|5	18018|686|6	1.21 (1.05, 1.38)	0.02398	5371	11688	5166|201|4	11275|410|3	1.24 (1.01, 1.51)	0.03638	1399	7022	1333|65|1	6743|276|3	1.16 (0.84, 1.59)	0.36206
Elevated blood glucose level	10777	63328	10383|392|2	60730|2563|35	0.88 (0.78, 0.99)	0.02455	7744	41232	7475|268|1	39582|1628|22	0.86 (0.76, 0.98)	0.026937	3033	22096	2908|124|1	21148|935|13	0.93 (0.77, 1.12)	0.45276
Rheumatic tricuspid insufficiency	819	83268	775|43|1	79942|3288|38	1.4 (1.11, 1.7)	0.02468	669	55099	634|34|1	52969|2107|23	1.42 (1.02, 1.98)	0.040201	150	28169	141|9|0	26973|1181|15	1.36 (0.71, 2.59)	0.35612
Other chondrocalcinosis	261	76912	247|13|1	73847|3029|36	1.75 (1.26, 2.24)	0.02511	205	50409	198|6|1	48454|1932|23	1.08 (0.55, 2.11)	0.83019	56	26503	49|7|0	25393|1097|13	3.07 (1.49, 6.31)	0.0022592
Latex Allergy	2896	45272	2797|99|0	43384|1864|24	0.79 (0.59, 1)	0.02539	1968	29147	1897|71|0	27970|1159|18	0.86 (0.67, 1.09)	0.20871	928	16125	900|28|0	15414|705|6	0.65 (0.45, 0.96)	0.029064
Benign lipomatous neoplasm of skin and subcutaneous tissue of other and unspecified sites	601	70748	568|32|1	67905|2812|31	1.47 (1.13, 1.8)	0.02584	434	46413	411|22|1	44597|1799|17	1.45 (0.97, 2.17)	0.070161	167	24335	157|10|0	23308|1013|14	1.5 (0.81, 2.76)	0.19298
Deficiency of other specified B group vitamins	2468	82083	2391|76|1	78774|3270|39	0.78 (0.55, 1)	0.02642	1878	54337	1821|56|1	52201|2112|24	0.77 (0.59, 1)	0.049858	590	27746	570|20|0	26573|1158|15	0.79 (0.51, 1.23)	0.29581
Nodular prostate without lower urinary tract symptoms	282	71459	266|16|0	68578|2853|28	1.76 (1.26, 2.25)	0.02657	209	46352	199|10|0	44526|1809|17	1.58 (0.84, 2.98)	0.15824	73	25107	67|6|0	24052|1044|11	2.08 (0.93, 4.63)	0.073399
Cerebral infarction	2393	78005	2321|71|1	74841|3128|36	0.77 (0.53, 1)	0.0266	1886	50911	1826|59|1	48905|1983|23	0.83 (0.64, 1.07)	0.15461	507	27094	495|12|0	25936|1145|13	0.53 (0.3, 0.93)	0.027064
Hepatomegaly and splenomegaly, not elsewhere classified	982	54679	958|24|0	52500|2150|29	0.64 (0.25, 1.04)	0.02745	705	35078	690|15|0	33704|1358|16	0.55 (0.33, 0.91)	0.019618	277	19601	268|9|0	18796|792|13	0.82 (0.43, 1.56)	0.54858
Intra-abdominal and pelvic swelling, mass and lump	1222	48584	1157|65|0	46633|1927|24	1.32 (1.07, 1.57)	0.02792	879	30802	828|51|0	29587|1202|13	1.44 (1.09, 1.92)	0.011355	343	17782	329|14|0	17046|725|11	0.98 (0.58, 1.67)	0.95203
Dermatitis, unspecified	17976	53420	17202|765|9	51311|2086|23	1.1 (1.01, 1.18)	0.02865	13262	34005	12698|557|7	32702|1290|13	1.11 (1.01, 1.23)	0.039373	4714	19415	4504|208|2	18609|796|10	1.07 (0.92, 1.25)	0.39672
Ascites	666	54866	631|34|1	52687|2151|28	1.44 (1.11, 1.76)	0.02966	523	35183	497|25|1	33809|1358|16	1.37 (0.94, 2)	0.10513	143	19683	134|9|0	18878|793|12	1.65 (0.87, 3.12)	0.12615
Chronic Kidney Disease (CKD) by RGC Definition	12774	62398	12313|458|3	59901|2465|32	0.88 (0.77, 1)	0.03111	10040	39108	9676|361|3	37595|1494|19	0.94 (0.82, 1.07)	0.32369	2734	23290	2637|97|0	22306|971|13	0.73 (0.58, 0.92)	0.0083879
Coronary Artery Disease by RGC EMR Phenotype Algorithm	15876	62352	15305|569|2	59780|2536|36	0.89 (0.79, 1)	0.03235	13698	37945	13220|476|2	36410|1512|23	0.87 (0.78, 0.98)	0.02107	2178	24407	2085|93|0	23370|1024|13	0.98 (0.78, 1.23)	0.85281
Other and unspecified dermatitis	18341	53420	17553|779|9	51311|2086|23	1.1 (1.01, 1.18)	0.0331	13523	34005	12949|567|7	32702|1290|13	1.11 (1, 1.23)	0.043129	4818	19415	4604|212|2	18609|796|10	1.06 (0.91, 1.24)	0.42322
Lyme disease	1031	85257	979|50|2	81857|3361|39	1.34 (1.07, 1.61)	0.03312	680	56980	649|30|1	54772|2183|25	1.24 (0.87, 1.75)	0.23401	351	28277	330|20|1	27085|1178|14	1.51 (0.99, 2.29)	0.057021
Localized swelling, mass and lump, head	1458	65954	1416|42|0	63289|2634|31	0.72 (0.42, 1.02)	0.03318	1040	43089	1013|27|0	41398|1672|19	0.65 (0.45, 0.95)	0.027791	418	22865	403|15|0	21891|962|12	0.85 (0.52, 1.41)	0.53779
Aortic aneurysm and dissection	3146	75477	3050|95|1	72423|3018|36	0.8 (0.59, 1.01)	0.03352	2649	48824	2575|73|1	46878|1923|23	0.74 (0.58, 0.94)	0.012556	497	26653	475|22|0	25545|1095|13	1.02 (0.67, 1.58)	0.9117
Other spirochetal infections	1033	85257	981|50|2	81857|3361|39	1.34 (1.07, 1.61)	0.03417	682	56980	651|30|1	54772|2183|25	1.23 (0.87, 1.75)	0.24046	351	28277	330|20|1	27085|1178|14	1.51 (0.99, 2.29)	0.057021
Cerebral infarction, unspecified	2081	78005	2019|61|1	74841|3128|36	0.76 (0.51, 1.01)	0.03454	1646	50911	1594|51|1	48905|1983|23	0.83 (0.63, 1.09)	0.17151	435	27094	425|10|0	25936|1145|13	0.52 (0.28, 0.95)	0.035001
Obstructive Stenosis in any coronary vessel by Coronary Angiography	7059	62759	6809|249|1	60165|2557|37	0.86 (0.72, 1)	0.03505	6214	38307	6000|213|1	36754|1529|24	0.84 (0.72, 0.98)	0.026632	845	24452	809|36|0	23411|1028|13	0.96 (0.68, 1.36)	0.83036
Abnormal glucose	8759	63328	8438|320|1	60730|2563|35	0.88 (0.76, 1)	0.03639	6252	41232	6034|218|0	39582|1628|22	0.86 (0.75, 0.99)	0.040904	2507	22096	2404|102|1	21148|935|13	0.93 (0.75, 1.14)	0.46876
Personal history of other specified conditions	14905	24554	14357|539|9	23549|993|12	0.89 (0.78, 1)	0.03668	11174	13895	10770|399|5	13331|555|9	0.87 (0.76, 1)	0.042606	3731	10659	3587|140|4	10218|438|3	0.93 (0.77, 1.13)	0.4583
Other hereditary hemolytic anemias	180	86661	170|9|1	83194|3427|40	1.82 (1.26, 2.38)	0.03747	119	57932	114|5|0	55679|2227|26	1.17 (0.51, 2.69)	0.70934	61	28729	56|4|1	27515|1200|14	2.65 (1.23, 5.72)	0.012814
Premature rupture of membranes, unspecified as to length of time between rupture and onset of labor, females only	219	47704	206|13|0	45727|1957|20	1.77 (1.23, 2.3)	0.03786	139	31258	134|5|0	29987|1259|12	0.94 (0.4, 2.2)	0.87903	80	16446	72|8|0	15740|698|8	2.68 (1.34, 5.36)	0.005161
ACE Inhibitor Cough	1240	17893	1178|62|0	17211|671|11	1.32 (1.06, 1.59)	0.03788	904	13091	866|38|0	12604|477|10	1.11 (0.8, 1.54)	0.53736	336	4802	312|24|0	4607|194|1	1.79 (1.16, 2.77)	0.0086858
Mixed hyperlipidemia	10531	50103	10154|369|8	48028|2050|25	0.89 (0.77, 1)	0.03801	7915	31105	7647|262|6	29824|1264|17	0.84 (0.74, 0.97)	0.013917	2616	18998	2507|107|2	18204|786|8	1 (0.81, 1.23)	0.98262
Degeneration of macula and posterior pole	3749	78239	3577|170|2	75115|3088|36	1.19 (1.02, 1.36)	0.03904	3196	50902	3055|139|2	48926|1954|22	1.17 (0.97, 1.4)	0.097638	553	27337	522|31|0	26189|1134|14	1.29 (0.88, 1.89)	0.18879
Persistent atrial fibrillation	874	66033	827|47|0	63365|2633|35	1.36 (1.07, 1.65)	0.03906	622	41716	588|34|0	40077|1618|21	1.45 (1.03, 2.06)	0.03396	252	24317	239|13|0	23288|1015|14	1.15 (0.67, 1.99)	0.61186
Other hypoglycemia	1533	82106	1489|43|1	78784|3282|40	0.73 (0.44, 1.03)	0.04011	1146	54400	1109|36|1	52255|2120|25	0.81 (0.59, 1.12)	0.20476	387	27706	380|7|0	26529|1162|15	0.45 (0.22, 0.92)	0.028985
Other disorders of arteries and arterioles	2378	74426	2305|73|0	71420|2970|36	0.78 (0.55, 1.02)	0.04047	1866	48017	1815|51|0	46104|1890|23	0.7 (0.53, 0.92)	0.011026	512	26409	490|22|0	25316|1080|13	1.03 (0.67, 1.57)	0.89675
Enthesopathy, unspecified	443	56257	418|25|0	53994|2235|28	1.5 (1.11, 1.89)	0.04115	310	36195	296|14|0	34785|1395|15	1.2 (0.71, 2.02)	0.49161	133	20062	122|11|0	19209|840|13	1.98 (1.11, 3.55)	0.021591
Raynaud's syndrome	1113	73894	1054|59|0	70901|2957|36	1.31 (1.05, 1.57)	0.04126	840	47610	796|44|0	45702|1885|23	1.29 (0.96, 1.74)	0.096545	273	26284	258|15|0	25199|1072|13	1.36 (0.82, 2.26)	0.23086
Shellfish Anaphylaxis	396	45272	372|24|0	43384|1864|24	1.51 (1.11, 1.91)	0.04198	258	29147	241|17|0	27970|1159|18	1.66 (1.03, 2.66)	0.036753	138	16125	131|7|0	15414|705|6	1.21 (0.59, 2.5)	0.60015
Essential (primary) hypertension	48113	34240	46260|1828|25	32800|1426|14	0.92 (0.83, 1)	0.04205	35733	19384	34398|1318|17	18572|804|8	0.89 (0.8, 0.99)	0.032995	12380	14856	11862|510|8	14228|622|6	0.96 (0.84, 1.1)	0.57378
Maternal care for excessive fetal growth, females only	315	47375	296|19|0	45414|1941|20	1.6 (1.15, 2.05)	0.04227	229	31038	217|12|0	29772|1254|12	1.32 (0.74, 2.36)	0.33913	86	16337	79|7|0	15642|687|8	2.17 (1.04, 4.53)	0.038399
Opioid dependence	564	66933	532|32|0	64235|2667|31	1.43 (1.09, 1.78)	0.04235	374	44424	351|23|0	42676|1727|21	1.55 (1.03, 2.35)	0.036774	190	22509	181|9|0	21559|940|10	1.18 (0.62, 2.26)	0.61571
Generalized edema	168	41509	158|10|0	39859|1628|22	1.84 (1.25, 2.43)	0.04255	124	25458	119|5|0	24478|966|14	1.16 (0.51, 2.66)	0.72408	44	16051	39|5|0	15381|662|8	2.96 (1.28, 6.85)	0.011452
Acidosis	1608	56152	1559|49|0	53816|2306|30	0.75 (0.46, 1.03)	0.04283	1322	34899	1281|41|0	33477|1403|19	0.77 (0.56, 1.05)	0.09489	286	21253	278|8|0	20339|903|11	0.66 (0.33, 1.29)	0.22408
Other postprocedural states	15296	27831	14733|559|4	26692|1126|13	0.9 (0.79, 1)	0.0442	12025	15948	11598|424|3	15305|635|8	0.87 (0.77, 0.99)	0.03481	3271	11883	3135|135|1	11387|491|5	0.96 (0.79, 1.16)	0.65282
Other specified postprocedural states	10334	27831	9958|373|3	26692|1126|13	0.88 (0.76, 1)	0.04428	7915	15948	7633|280|2	15305|635|8	0.88 (0.76, 1.01)	0.071718	2419	11883	2325|93|1	11387|491|5	0.9 (0.72, 1.13)	0.35899
Acute tonsillitis	653	78404	616|37|0	75273|3095|36	1.4 (1.07, 1.73)	0.04595	396	52544	375|21|0	50495|2025|24	1.31 (0.85, 2.03)	0.22177	257	25860	241|16|0	24778|1070|12	1.52 (0.92, 2.51)	0.10153
Opioid related disorders	770	66933	728|42|0	64235|2667|31	1.37 (1.06, 1.67)	0.04604	501	44424	473|28|0	42676|1727|21	1.41 (0.97, 2.06)	0.072812	269	22509	255|14|0	21559|940|10	1.28 (0.76, 2.17)	0.35765
Presence of aortocoronary bypass graft	4128	29918	4000|127|1	28710|1195|13	0.81 (0.6, 1.02)	0.04725	3559	17217	3451|107|1	16531|678|8	0.81 (0.64, 1.02)	0.069184	569	12701	549|20|0	12179|517|5	0.82 (0.5, 1.33)	0.42455
Localized swelling, mass and lump of skin and subcutaneous tissue	4528	65954	4373|155|0	63289|2634|31	0.85 (0.68, 1.01)	0.04727	3407	43089	3296|111|0	41398|1672|19	0.82 (0.68, 1)	0.046613	1121	22865	1077|44|0	21891|962|12	0.92 (0.68, 1.24)	0.56954
Lumbago with sciatica	2347	35868	2272|74|1	34393|1463|12	0.79 (0.56, 1.02)	0.04728	1575	22227	1531|43|1	21331|891|5	0.7 (0.52, 0.95)	0.020853	772	13641	741|31|0	13062|572|7	0.94 (0.66, 1.35)	0.74583
Non-ST elevation (NSTEMI) myocardial infarction	2494	73366	2413|81|0	70347|2979|40	0.8 (0.57, 1.02)	0.04746	2213	46569	2144|69|0	44687|1857|25	0.77 (0.6, 0.98)	0.032896	281	26797	269|12|0	25660|1122|15	0.98 (0.56, 1.72)	0.94548
Osteoarthritis of knee	11267	64151	10781|482|4	61640|2478|33	1.11 (1.01, 1.21)	0.04881	8623	41024	8248|371|4	39469|1537|18	1.16 (1.03, 1.31)	0.012681	2644	23127	2533|111|0	22171|941|15	0.96 (0.78, 1.18)	0.71149
Impingement syndrome of shoulder	1426	55668	1357|69|0	53427|2215|26	1.27 (1.03, 1.51)	0.04961	1103	35589	1056|47|0	34204|1371|14	1.12 (0.84, 1.5)	0.44296	323	20079	301|22|0	19223|844|12	1.66 (1.09, 2.54)	0.019144
Benign neoplasm of unspecified breast, females only	314	42551	295|19|0	40770|1765|16	1.56 (1.11, 2)	0.05189	209	27449	195|14|0	26318|1121|10	1.73 (1.02, 2.92)	0.041727	105	15102	100|5|0	14452|644|6	1.19 (0.51, 2.76)	0.68139
Premenstrual tension syndrome, females only	777	29019	758|18|1	27802|1206|11	0.65 (0.21, 1.09)	0.05213	513	18683	501|12|0	17885|791|7	0.57 (0.32, 1)	0.051005	264	10336	257|6|1	9917|415|4	0.79 (0.4, 1.56)	0.49027
Pruritus ani	227	74746	213|14|0	71739|2971|36	1.65 (1.14, 2.15)	0.05271	156	49232	147|9|0	47305|1905|22	1.58 (0.83, 2.99)	0.15991	71	25514	66|5|0	24434|1066|14	1.77 (0.77, 4.05)	0.17699
Supraventricular tachycardia	1936	67132	1846|88|2	64416|2681|35	1.23 (1.02, 1.44)	0.05271	1435	42632	1359|74|2	40953|1658|21	1.4 (1.11, 1.76)	0.0046252	501	24500	487|14|0	23463|1023|14	0.65 (0.39, 1.1)	0.10745
Lymphedema, not elsewhere classified	547	76720	518|28|1	73668|3018|34	1.42 (1.06, 1.78)	0.0537	398	50530	376|21|1	48584|1925|21	1.53 (1.01, 2.3)	0.043555	149	26190	142|7|0	25084|1093|13	1.14 (0.55, 2.34)	0.72387
Acute pancreatitis, unspecified	1234	78225	1199|35|0	75068|3122|35	0.72 (0.39, 1.05)	0.05441	966	51661	938|28|0	49627|2013|21	0.75 (0.51, 1.08)	0.1215	268	26564	261|7|0	25441|1109|14	0.65 (0.32, 1.32)	0.23306
Other noninflammatory disorders of uterus, except cervix, females only	699	29896	661|38|0	28634|1251|11	1.37 (1.05, 1.7)	0.05457	495	19224	472|23|0	18407|810|7	1.14 (0.75, 1.74)	0.52533	204	10672	189|15|0	10227|441|4	1.82 (1.09, 3.06)	0.022762
Irregular menstruation, unspecified, females only	4931	27941	4758|172|1	26781|1149|11	0.85 (0.67, 1.02)	0.05579	3123	18062	3017|106|0	17303|752|7	0.78 (0.63, 0.98)	0.030453	1808	9879	1741|66|1	9478|397|4	0.95 (0.72, 1.25)	0.70856
Other disorders of optic [2nd] nerve and visual pathways	1246	84559	1185|60|1	81197|3322|40	1.28 (1.03, 1.53)	0.05645	935	56346	890|45|0	54176|2144|26	1.26 (0.93, 1.69)	0.13033	311	28213	295|15|1	27021|1178|14	1.33 (0.83, 2.14)	0.23824
Abdominal aortic aneurysm, without rupture	2401	75477	2329|71|1	72423|3018|36	0.79 (0.55, 1.03)	0.05653	2089	48824	2030|58|1	46878|1923|23	0.75 (0.57, 0.98)	0.036965	312	26653	299|13|0	25545|1095|13	0.98 (0.57, 1.7)	0.943
Hypoglycemia, unspecified	1638	82106	1588|50|0	78784|3282|40	0.76 (0.49, 1.04)	0.05669	1295	54400	1259|36|0	52255|2120|25	0.69 (0.5, 0.96)	0.029587	343	27706	329|14|0	26529|1162|15	0.97 (0.57, 1.63)	0.90107
Diabetic Neuropathy by RGC Definition	4092	13148	3967|124|1	12663|478|7	0.83 (0.63, 1.02)	0.05673	3432	10360	3332|99|1	9978|377|5	0.78 (0.63, 0.98)	0.030936	660	2788	635|25|0	2685|101|2	1.01 (0.65, 1.56)	0.9645
Chronic pain syndrome	1190	76053	1132|56|2	73033|2985|35	1.28 (1.03, 1.54)	0.05692	861	50136	822|37|2	48198|1918|20	1.24 (0.91, 1.69)	0.18205	329	25917	310|19|0	24835|1067|15	1.39 (0.88, 2.18)	0.15587
Benign neoplasm of unspecified breast, all individuals	318	72424	299|19|0	69520|2874|30	1.54 (1.09, 1.98)	0.05806	212	47629	198|14|0	45770|1842|17	1.7 (1.01, 2.88)	0.046684	106	24795	101|5|0	23750|1032|13	1.18 (0.51, 2.74)	0.69336
Other urticaria	275	80906	260|14|1	77657|3211|38	1.59 (1.11, 2.07)	0.05819	190	53756	182|7|1	51653|2078|25	1.24 (0.66, 2.36)	0.50169	85	27150	78|7|0	26004|1133|13	2.17 (1.05, 4.48)	0.035572
Family history of ischemic heart disease and other diseases of the circulatory system	5598	29445	5347|247|4	28268|1165|12	1.14 (1, 1.28)	0.05887	3755	17069	3590|163|2	16395|666|8	1.12 (0.94, 1.33)	0.20514	1843	12376	1757|84|2	11873|499|4	1.19 (0.94, 1.5)	0.14388
Other noninflammatory disorders of vulva and perineum, females only	607	29862	573|34|0	28601|1250|11	1.39 (1.05, 1.73)	0.05919	425	19195	404|21|0	18373|815|7	1.18 (0.77, 1.82)	0.45155	182	10667	169|13|0	10228|435|4	1.8 (1.04, 3.13)	0.036186
Tinea cruris	832	63979	791|40|1	61435|2514|30	1.34 (1.04, 1.64)	0.05953	608	41279	582|26|0	39670|1592|17	1.13 (0.77, 1.67)	0.52354	224	22700	209|14|1	21765|922|13	1.74 (1.07, 2.84)	0.026018
Other sepsis	3557	80617	3439|117|1	77362|3217|38	0.84 (0.65, 1.02)	0.06002	2999	52924	2900|99|0	50839|2061|24	0.84 (0.69, 1.03)	0.096027	558	27693	539|18|1	26523|1156|14	0.82 (0.53, 1.27)	0.37832
Acute tonsillitis, unspecified	644	78404	608|36|0	75273|3095|36	1.38 (1.04, 1.71)	0.06013	391	52544	370|21|0	50495|2025|24	1.33 (0.86, 2.05)	0.19992	253	25860	238|15|0	24778|1070|12	1.44 (0.86, 2.42)	0.16269
Other specified hypothyroidism	4366	63565	4163|201|2	61045|2489|31	1.15 (1, 1.3)	0.06037	3031	41304	2899|131|1	39725|1562|17	1.11 (0.93, 1.33)	0.25308	1335	22261	1264|70|1	21320|927|14	1.22 (0.96, 1.56)	0.1067
Acute pancreatitis	1307	78225	1269|38|0	75068|3122|35	0.74 (0.42, 1.06)	0.06121	1015	51661	985|30|0	49627|2013|21	0.76 (0.53, 1.09)	0.13354	292	26564	284|8|0	25441|1109|14	0.67 (0.34, 1.31)	0.24402
Other disorders of bone	1937	81390	1842|95|0	78161|3190|39	1.22 (1.01, 1.42)	0.06137	1378	53987	1314|64|0	51905|2058|24	1.19 (0.92, 1.53)	0.17681	559	27403	528|31|0	26256|1132|15	1.28 (0.89, 1.84)	0.18177
Polyp of corpus uteri, females only	459	29994	433|26|0	28730|1253|11	1.44 (1.06, 1.83)	0.06292	312	19296	296|16|0	18474|815|7	1.27 (0.77, 2.08)	0.3495	147	10698	137|10|0	10256|438|4	1.77 (0.95, 3.3)	0.070327
Premature rupture of membranes, females only	229	47704	216|13|0	45727|1957|20	1.66 (1.13, 2.2)	0.06295	142	31258	137|5|0	29987|1259|12	0.92 (0.39, 2.15)	0.83933	87	16446	79|8|0	15740|698|8	2.47 (1.24, 4.93)	0.010505
Diseases of tongue	476	76846	450|26|0	73767|3043|36	1.43 (1.05, 1.82)	0.06344	340	50740	325|15|0	48760|1958|22	1.15 (0.7, 1.9)	0.58506	136	26106	125|11|0	25007|1085|14	1.94 (1.08, 3.47)	0.026921
Other specified hearing loss	503	72662	478|25|0	69743|2889|30	1.45 (1.06, 1.84)	0.06356	372	47434	360|12|0	45575|1841|18	0.85 (0.49, 1.49)	0.57424	131	25228	118|13|0	24168|1048|12	2.4 (1.39, 4.15)	0.0016713
Chronic gout	762	77076	724|38|0	74001|3039|36	1.35 (1.03, 1.67)	0.06393	599	50547	567|32|0	48584|1940|23	1.46 (1.03, 2.07)	0.034113	163	26529	157|6|0	25417|1099|13	0.93 (0.43, 2.01)	0.85717
Urethritis and urethral syndrome	246	74078	231|15|0	71120|2924|34	1.6 (1.1, 2.09)	0.06406	144	48641	137|7|0	46727|1893|21	1.28 (0.62, 2.63)	0.4971	102	25437	94|8|0	24393|1031|13	1.94 (0.98, 3.85)	0.056337
Tachycardia, unspecified	2434	52263	2318|116|0	50163|2072|28	1.19 (1.01, 1.38)	0.06472	1778	33017	1704|74|0	31731|1269|17	1.06 (0.83, 1.34)	0.64526	656	19246	614|42|0	18432|803|11	1.48 (1.08, 2.03)	0.013932
Enlarged prostate, males only	8731	18710	8394|330|7	18018|686|6	1.16 (1, 1.31)	0.0648	6861	11688	6611|244|6	11275|410|3	1.16 (0.96, 1.39)	0.11771	1870	7022	1783|86|1	6743|276|3	1.16 (0.87, 1.54)	0.32659
Other noninfective disorders of lymphatic vessels and lymph nodes	625	76720	593|31|1	73668|3018|34	1.38 (1.04, 1.72)	0.06645	456	50530	431|24|1	48584|1925|21	1.5 (1.02, 2.21)	0.038552	169	26190	162|7|0	25084|1093|13	1.01 (0.49, 2.08)	0.97936
Esophageal varices	385	76990	365|19|1	73920|3036|34	1.48 (1.06, 1.9)	0.06677	307	50728	292|14|1	48767|1940|21	1.42 (0.87, 2.31)	0.15918	78	26262	73|5|0	25153|1096|13	1.68 (0.73, 3.85)	0.22116
Angina pectoris	5381	71686	5192|188|1	68743|2904|39	0.87 (0.71, 1.02)	0.06682	4801	45102	4638|162|1	43283|1795|24	0.84 (0.71, 0.99)	0.040793	580	26584	554|26|0	25460|1109|15	1.03 (0.69, 1.52)	0.90021
Diabetic Nephropathy by RGC Strict Definition	2391	10630	2325|65|1	10259|366|5	0.78 (0.51, 1.05)	0.06682	2016	8167	1961|54|1	7895|269|3	0.8 (0.59, 1.08)	0.1377	375	2463	364|11|0	2364|97|2	0.69 (0.37, 1.3)	0.25269
Other cervical disc displacement	3424	62941	3266|158|0	60425|2488|28	1.16 (1, 1.33)	0.06769	2619	40679	2500|119|0	39119|1546|14	1.18 (0.97, 1.42)	0.094851	805	22262	766|39|0	21306|942|14	1.13 (0.82, 1.57)	0.44489
Resistant Hypertension by eMERGE Network EMR Phenotype Algorithm	8259	16083	7959|296|4	15394|680|9	0.82 (0.6, 1.03)	0.0678	6703	8086	6465|236|2	7752|329|5	0.79 (0.6, 1.03)	0.081545	1556	7997	1494|60|2	7642|351|4	0.87 (0.6, 1.27)	0.47833
Other disorders of fluid, electrolyte and acid-base balance	14903	56152	14336|564|3	53816|2306|30	0.91 (0.82, 1.01)	0.06898	11792	34899	11366|425|1	33477|1403|19	0.88 (0.78, 0.98)	0.021275	3111	21253	2970|139|2	20339|903|11	1.02 (0.85, 1.23)	0.79289
Sepsis, unspecified organism	3324	80617	3213|111|0	77362|3217|38	0.84 (0.65, 1.03)	0.06903	2819	52924	2724|95|0	50839|2061|24	0.86 (0.7, 1.06)	0.15096	505	27693	489|16|0	26523|1156|14	0.73 (0.45, 1.19)	0.20458
Disorders of porphyrin and bilirubin metabolism	289	61426	273|16|0	58891|2502|33	1.55 (1.08, 2.03)	0.07095	197	38849	189|8|0	37270|1558|21	1.08 (0.55, 2.12)	0.81563	92	22577	84|8|0	21621|944|12	2.23 (1.14, 4.4)	0.019951
Disorder of bone, unspecified	1490	81390	1416|74|0	78161|3190|39	1.24 (1.01, 1.47)	0.07193	1057	53987	1008|49|0	51905|2058|24	1.19 (0.89, 1.58)	0.23378	433	27403	408|25|0	26256|1132|15	1.34 (0.9, 2.01)	0.15237
Pain localized to other parts of lower abdomen	6659	38878	6421|235|3	37334|1522|22	0.88 (0.74, 1.02)	0.07265	4688	24610	4528|157|3	23640|958|12	0.84 (0.71, 1)	0.044378	1971	14268	1893|78|0	13694|564|10	0.97 (0.76, 1.23)	0.79039
Other forms of chronic ischemic heart disease	1872	65828	1814|58|0	63119|2672|37	0.78 (0.52, 1.05)	0.07338	1647	40667	1599|48|0	39026|1617|24	0.73 (0.54, 0.98)	0.037563	225	25161	215|10|0	24093|1055|13	1.07 (0.57, 1.99)	0.83869
Spondylolisthesis	1444	82328	1375|67|2	79057|3234|37	1.24 (1, 1.48)	0.07363	1101	54730	1051|48|2	52608|2099|23	1.21 (0.92, 1.6)	0.17374	343	27598	324|19|0	26449|1135|14	1.32 (0.84, 2.07)	0.22862
Unspecified condition associated with female genital organs and menstrual cycle, females only	1159	29019	1125|33|1	27802|1206|11	0.74 (0.4, 1.07)	0.07372	765	18683	745|19|1	17885|791|7	0.64 (0.41, 0.98)	0.040361	394	10336	380|14|0	9917|415|4	0.92 (0.54, 1.56)	0.75034
Other specific arthropathies, not elsewhere classified	759	74582	721|38|0	71608|2939|35	1.34 (1.02, 1.65)	0.07435	583	48716	559|24|0	46824|1870|22	1.08 (0.72, 1.61)	0.70463	176	25866	162|14|0	24784|1069|13	1.92 (1.14, 3.25)	0.014635
Endometrial hyperplasia, females only	533	29896	504|29|0	28634|1251|11	1.4 (1.03, 1.77)	0.07454	385	19224	367|18|0	18407|810|7	1.17 (0.73, 1.86)	0.51757	148	10672	137|11|0	10227|441|4	1.88 (1.03, 3.41)	0.038863
Adhesive Tape Allergy	3742	45272	3606|136|0	43384|1864|24	0.85 (0.67, 1.03)	0.07592	2807	29147	2701|106|0	27970|1159|18	0.9 (0.74, 1.1)	0.31849	935	16125	905|30|0	15414|705|6	0.7 (0.49, 1.02)	0.061602
Sulfa Drug Anaphylaxis	565	45272	533|32|0	43384|1864|24	1.37 (1.02, 1.72)	0.07814	389	29147	366|23|0	27970|1159|18	1.44 (0.95, 2.18)	0.083098	176	16125	167|9|0	15414|705|6	1.2 (0.63, 2.29)	0.57509
Hemorrhage in early pregnancy, females only	1098	48511	1064|34|0	46481|2009|21	0.73 (0.39, 1.08)	0.07852	725	31934	702|23|0	30626|1295|13	0.75 (0.49, 1.15)	0.18384	373	16577	362|11|0	15855|714|8	0.7 (0.39, 1.27)	0.2433
Other crystal arthropathies	320	76912	305|14|1	73847|3029|36	1.53 (1.06, 2.01)	0.07864	259	50409	251|7|1	48454|1932|23	0.96 (0.51, 1.81)	0.88856	61	26503	54|7|0	25393|1097|13	2.8 (1.37, 5.76)	0.0049412
Mononeuropathies of upper limb	8387	71205	8082|303|2	68330|2838|37	0.9 (0.78, 1.02)	0.0788	6144	46798	5931|211|2	44963|1812|23	0.88 (0.76, 1.01)	0.07425	2243	24407	2151|92|0	23367|1026|14	0.95 (0.76, 1.18)	0.6261
Unspecified convulsions	2647	48043	2523|122|2	46108|1909|26	1.18 (1, 1.36)	0.07887	1910	30383	1822|88|0	29190|1177|16	1.16 (0.93, 1.44)	0.18264	737	17660	701|34|2	16918|732|10	1.22 (0.88, 1.69)	0.24251
Convulsions, not elsewhere classified	2692	48043	2566|124|2	46108|1909|26	1.17 (0.99, 1.36)	0.08013	1938	30383	1848|90|0	29190|1177|16	1.17 (0.94, 1.45)	0.15762	754	17660	718|34|2	16918|732|10	1.19 (0.86, 1.65)	0.30037
Enlarged lymph nodes	2717	46604	2590|127|0	44742|1836|26	1.18 (0.99, 1.36)	0.08049	1889	29470	1811|78|0	28329|1125|16	1.05 (0.83, 1.32)	0.69685	828	17134	779|49|0	16413|711|10	1.41 (1.06, 1.89)	0.01998
Other and unspecified hydronephrosis	1396	82760	1328|68|0	79462|3257|41	1.24 (1, 1.48)	0.08099	1050	55014	1002|48|0	52883|2105|26	1.19 (0.89, 1.58)	0.2451	346	27746	326|20|0	26579|1152|15	1.37 (0.88, 2.13)	0.15776
Findings of drugs and other substances, not normally found in blood	1190	66660	1159|30|1	63927|2698|35	0.74 (0.39, 1.08)	0.08135	971	43573	951|20|0	41825|1726|22	0.53 (0.34, 0.81)	0.0039564	219	23087	208|10|1	22102|972|13	1.28 (0.73, 2.24)	0.38849
Seborrheic dermatitis	2126	75955	2059|66|1	72901|3018|36	0.81 (0.57, 1.05)	0.08256	1563	50103	1514|48|1	48142|1939|22	0.83 (0.63, 1.1)	0.1995	563	25852	545|18|0	24759|1079|14	0.75 (0.47, 1.19)	0.2187
Primary osteoarthritis of other joints	4502	63320	4303|196|3	60816|2473|31	1.14 (0.99, 1.29)	0.08335	3460	40504	3322|135|3	38954|1534|16	1.08 (0.9, 1.29)	0.41855	1042	22816	981|61|0	21862|939|15	1.3 (0.99, 1.7)	0.056921
Lichen simplex chronicus	653	77053	619|34|0	73955|3060|38	1.34 (1.01, 1.68)	0.0845	493	50938	465|28|0	48950|1964|24	1.46 (1, 2.12)	0.049207	160	26115	154|6|0	25005|1096|14	0.96 (0.44, 2.08)	0.91925
Follicular disorder, unspecified	607	67377	575|32|0	64678|2664|35	1.35 (1.01, 1.7)	0.08601	410	44394	390|20|0	42667|1704|23	1.26 (0.82, 1.96)	0.29462	197	22983	185|12|0	22011|960|12	1.51 (0.86, 2.66)	0.14769
Maternal care for (suspected) fetal abnormality and damage, unspecified, females only	170	47823	160|10|0	45846|1957|20	1.69 (1.09, 2.29)	0.08601	108	31355	103|5|0	30083|1260|12	1.25 (0.53, 2.92)	0.61187	62	16468	57|5|0	15763|697|8	2.29 (0.98, 5.34)	0.055315
Primary ovarian failure, females only	912	46547	886|26|0	44615|1911|21	0.72 (0.33, 1.1)	0.08621	673	30164	653|20|0	28937|1213|14	0.75 (0.48, 1.16)	0.19883	239	16383	233|6|0	15678|698|7	0.62 (0.29, 1.34)	0.22567
Finding of other specified substances, not normally found in blood	1185	66660	1154|30|1	63927|2698|35	0.74 (0.4, 1.08)	0.08692	969	43573	949|20|0	41825|1726|22	0.53 (0.34, 0.82)	0.0040661	216	23087	205|10|1	22102|972|13	1.29 (0.74, 2.27)	0.36703
Other visual disturbances	1453	73751	1383|69|1	70785|2930|36	1.23 (0.99, 1.47)	0.08694	1090	48203	1044|45|1	46308|1872|23	1.08 (0.81, 1.44)	0.60072	363	25548	339|24|0	24477|1058|13	1.58 (1.05, 2.37)	0.026999
Other cervical disc degeneration	2664	62941	2540|123|1	60425|2488|28	1.17 (0.99, 1.35)	0.08707	1883	40679	1801|81|1	39119|1546|14	1.14 (0.91, 1.42)	0.25835	781	22262	739|42|0	21306|942|14	1.24 (0.91, 1.7)	0.17391
Benign lipomatous neoplasm	1661	70748	1582|78|1	67905|2812|31	1.22 (0.99, 1.44)	0.08742	1188	46413	1134|53|1	44597|1799|17	1.19 (0.91, 1.56)	0.20096	473	24335	448|25|0	23308|1013|14	1.26 (0.85, 1.88)	0.24675
Disorder of white blood cells, unspecified	336	78697	317|19|0	75528|3134|35	1.47 (1.03, 1.91)	0.08794	252	52058	238|14|0	50013|2023|22	1.45 (0.86, 2.43)	0.16441	84	26639	79|5|0	25515|1111|13	1.53 (0.66, 3.51)	0.31977
Voice and resonance disorders	1609	83121	1559|50|0	79782|3301|38	0.78 (0.51, 1.06)	0.08812	1208	55229	1175|33|0	53069|2136|24	0.7 (0.49, 0.98)	0.038856	401	27892	384|17|0	26713|1165|14	0.99 (0.61, 1.59)	0.95833
Personal history of other diseases and conditions	17743	24554	17076|657|10	23549|993|12	0.91 (0.81, 1.02)	0.08814	13167	13895	12676|485|6	13331|555|9	0.91 (0.8, 1.03)	0.15225	4576	10659	4400|172|4	10218|438|3	0.92 (0.77, 1.1)	0.35315
Hypokalemia	7437	56152	7159|277|1	53816|2306|30	0.89 (0.77, 1.02)	0.08893	5853	34899	5647|206|0	33477|1403|19	0.85 (0.73, 0.99)	0.035523	1584	21253	1512|71|1	20339|903|11	1.02 (0.8, 1.3)	0.86722
Scoliosis	1342	83155	1276|65|1	79851|3266|38	1.24 (0.99, 1.48)	0.08895	868	55427	827|40|1	53288|2116|23	1.22 (0.89, 1.66)	0.21068	474	27728	449|25|0	26563|1150|15	1.27 (0.85, 1.89)	0.24518
Other disorders of electrolyte and fluid balance, not elsewhere classified	4329	56152	4175|152|2	53816|2306|30	0.87 (0.7, 1.03)	0.089	3568	34899	3449|118|1	33477|1403|19	0.81 (0.67, 0.99)	0.034977	761	21253	726|34|1	20339|903|11	1.05 (0.75, 1.47)	0.78388
Personal history of malignant neoplasm of urinary tract	541	29828	511|30|0	28628|1186|14	1.38 (1.01, 1.76)	0.08946	454	17277	430|24|0	16598|670|9	1.3 (0.85, 1.99)	0.21869	87	12551	81|6|0	12030|516|5	1.72 (0.77, 3.88)	0.1891
Presence of cardiac and vascular implant and graft, unspecified	3302	29918	3189|112|1	28710|1195|13	0.84 (0.63, 1.04)	0.08949	2880	17217	2782|97|1	16531|678|8	0.84 (0.68, 1.05)	0.1347	422	12701	407|15|0	12179|517|5	0.8 (0.47, 1.36)	0.4106
Other difficulties with micturition	2152	63496	2054|95|3	60921|2541|34	1.19 (0.99, 1.39)	0.09088	1604	40710	1541|61|2	39077|1612|21	1.03 (0.8, 1.32)	0.8459	548	22786	513|34|1	21844|929|13	1.56 (1.11, 2.18)	0.0099766
Malignant neoplasm of cervix uteri, unspecified, females only	216	51377	203|13|0	49247|2108|22	1.57 (1.05, 2.1)	0.09174	132	33796	124|8|0	32421|1361|14	1.61 (0.82, 3.17)	0.16837	84	17581	79|5|0	16826|747|8	1.52 (0.66, 3.52)	0.328
Seborrheic dermatitis, unspecified	1947	75955	1886|60|1	72901|3018|36	0.81 (0.55, 1.06)	0.09202	1446	50103	1403|42|1	48142|1939|22	0.79 (0.59, 1.07)	0.12709	501	25852	483|18|0	24759|1079|14	0.84 (0.53, 1.33)	0.45695
Rheumatic tricuspid valve diseases	915	83268	870|44|1	79942|3288|38	1.29 (0.99, 1.58)	0.09285	751	55099	715|35|1	52969|2107|23	1.3 (0.93, 1.8)	0.12045	164	28169	155|9|0	26973|1181|15	1.24 (0.65, 2.37)	0.51315
Carcinoma in situ of skin	708	84543	674|32|2	81159|3345|39	1.33 (1, 1.66)	0.09287	594	56229	566|26|2	54042|2163|24	1.35 (0.94, 1.95)	0.10571	114	28314	108|6|0	27117|1182|15	1.22 (0.57, 2.63)	0.60958
Purpura and other hemorrhagic conditions	2803	80500	2710|93|0	77247|3214|39	0.84 (0.63, 1.04)	0.09337	2177	53172	2108|69|0	51078|2070|24	0.82 (0.64, 1.04)	0.09843	626	27328	602|24|0	26169|1144|15	0.9 (0.6, 1.35)	0.61254
Other idiopathic scoliosis	855	83155	812|42|1	79851|3266|38	1.29 (0.99, 1.59)	0.09363	542	55427	517|24|1	53288|2116|23	1.22 (0.82, 1.79)	0.32507	313	27728	295|18|0	26563|1150|15	1.41 (0.88, 2.25)	0.15005
Osteoarthritis of knee, unspecified	8509	64151	8144|362|3	61640|2478|33	1.1 (0.99, 1.22)	0.09742	6716	41024	6423|290|3	39469|1537|18	1.16 (1.02, 1.32)	0.024981	1793	23127	1721|72|0	22171|941|15	0.92 (0.72, 1.17)	0.49062
Fever, unspecified	4173	45785	4025|148|0	43928|1832|25	0.87 (0.7, 1.04)	0.09801	3148	28878	3034|114|0	27739|1124|15	0.9 (0.74, 1.1)	0.29903	1025	16907	991|34|0	16189|708|10	0.76 (0.54, 1.08)	0.12694
Spontaneous abortion, females only	728	51134	707|21|0	48996|2116|22	0.7 (0.27, 1.12)	0.0984	506	33570	490|16|0	32194|1362|14	0.76 (0.46, 1.24)	0.27154	222	17564	217|5|0	16802|754|8	0.55 (0.24, 1.28)	0.16394
Other cerebrovascular diseases	3628	76994	3504|121|3	73856|3103|35	0.86 (0.68, 1.04)	0.09976	2998	50126	2894|102|2	48136|1967|23	0.89 (0.73, 1.08)	0.23933	630	26868	610|19|1	25720|1136|12	0.74 (0.48, 1.14)	0.16859
Angioplasty status	2639	27872	2553|86|0	26732|1127|13	0.82 (0.58, 1.06)	0.0998	2345	15978	2271|74|0	15334|636|8	0.8 (0.62, 1.03)	0.085268	294	11894	282|12|0	11398|491|5	0.95 (0.53, 1.71)	0.86303
Diseases of capillaries	727	74063	690|37|0	71061|2967|35	1.31 (0.99, 1.63)	0.1022	509	47874	488|21|0	45964|1888|22	1.04 (0.68, 1.6)	0.85569	218	26189	202|16|0	25097|1079|13	1.77 (1.08, 2.9)	0.022651
Family history of certain disabilities and chronic diseases (leading to disablement)	6066	29445	5799|263|4	28268|1165|12	1.12 (0.98, 1.25)	0.1029	4059	17069	3884|173|2	16395|666|8	1.09 (0.93, 1.3)	0.29166	2007	12376	1915|90|2	11873|499|4	1.16 (0.93, 1.46)	0.18927
Other ascites	617	54866	587|29|1	52687|2151|28	1.34 (0.99, 1.69)	0.1034	486	35183	463|22|1	33809|1358|16	1.31 (0.88, 1.96)	0.18579	131	19683	124|7|0	18878|793|12	1.42 (0.7, 2.91)	0.3323
Malignant neoplasm of colon	895	85419	870|25|0	81991|3387|41	0.73 (0.34, 1.11)	0.1047	698	56941	678|20|0	54712|2203|26	0.75 (0.49, 1.17)	0.2022	197	28478	192|5|0	27279|1184|15	0.64 (0.28, 1.47)	0.2886
Epidermal cyst	553	66687	524|29|0	63996|2659|32	1.35 (0.99, 1.71)	0.105	382	43863	365|17|0	42139|1703|21	1.15 (0.71, 1.84)	0.56991	171	22824	159|12|0	21857|956|11	1.7 (0.97, 2.98)	0.065248
Ovarian dysfunction, females only	2396	46547	2313|83|0	44615|1911|21	0.83 (0.61, 1.05)	0.106	1637	30164	1583|54|0	28937|1213|14	0.8 (0.61, 1.05)	0.10545	759	16383	730|29|0	15678|698|7	0.9 (0.62, 1.31)	0.59825
Non-pressure chronic ulcer of unspecified part of lower leg	1118	67873	1065|53|0	65178|2667|28	1.25 (0.98, 1.53)	0.1073	939	43604	894|45|0	41928|1659|17	1.29 (0.95, 1.74)	0.098105	179	24269	171|8|0	23250|1008|11	1.09 (0.55, 2.14)	0.80757
Polyosteoarthritis, unspecified	9895	63298	9527|366|2	60761|2504|33	0.91 (0.79, 1.03)	0.1075	7821	40318	7542|278|1	38745|1554|19	0.89 (0.77, 1.02)	0.09598	2074	22980	1985|88|1	22016|950|14	0.96 (0.76, 1.21)	0.7203
Other functional intestinal disorders	9286	55684	8947|338|1	53449|2204|31	0.91 (0.79, 1.03)	0.109	7080	35133	6845|234|1	33743|1372|18	0.82 (0.71, 0.95)	0.0071626	2206	20551	2102|104|0	19706|832|13	1.12 (0.91, 1.38)	0.27684
Benign neoplasm of adrenal gland	540	72348	514|24|2	69445|2872|31	1.35 (0.98, 1.72)	0.1097	410	47535	390|18|2	45681|1837|17	1.41 (0.92, 2.14)	0.11256	130	24813	124|6|0	23764|1035|14	1.18 (0.55, 2.56)	0.66684
Threatened abortion, females only	964	48511	934|30|0	46481|2009|21	0.74 (0.38, 1.11)	0.1097	633	31934	614|19|0	30626|1295|13	0.72 (0.45, 1.14)	0.15546	331	16577	320|11|0	15855|714|8	0.79 (0.44, 1.43)	0.43663
Protein-calorie malnutrition of moderate and mild degree	440	85841	417|23|0	82395|3405|41	1.39 (0.98, 1.79)	0.111	359	57204	342|17|0	54967|2211|26	1.25 (0.78, 2)	0.36267	81	28637	75|6|0	27428|1194|15	1.84 (0.86, 3.96)	0.11859
Fever of other and unknown origin	4256	45785	4104|152|0	43928|1832|25	0.87 (0.71, 1.04)	0.1116	3217	28878	3100|117|0	27739|1124|15	0.91 (0.75, 1.1)	0.31502	1039	16907	1004|35|0	16189|708|10	0.78 (0.55, 1.09)	0.14547
Other disorders of cartilage	1061	83081	1029|32|0	79744|3298|39	0.76 (0.41, 1.1)	0.1116	744	55449	720|24|0	53284|2140|25	0.81 (0.54, 1.21)	0.30971	317	27632	309|8|0	26460|1158|14	0.62 (0.31, 1.21)	0.15967
Medial epicondylitis	500	56257	476|24|0	53994|2235|28	1.38 (0.98, 1.77)	0.1135	351	36195	340|11|0	34785|1395|15	0.84 (0.47, 1.51)	0.56955	149	20062	136|13|0	19209|840|13	2.11 (1.22, 3.62)	0.0070705
Carpal tunnel syndrome	7640	71205	7360|278|2	68330|2838|37	0.9 (0.78, 1.03)	0.1139	5615	46798	5417|196|2	44963|1812|23	0.89 (0.77, 1.04)	0.13327	2025	24407	1943|82|0	23367|1026|14	0.93 (0.74, 1.17)	0.55515
Asthma	12979	65061	12488|487|4	62430|2596|35	0.92 (0.83, 1.02)	0.1144	9071	42608	8742|326|3	40923|1663|22	0.9 (0.8, 1.01)	0.07347	3908	22453	3746|161|1	21507|933|13	0.98 (0.83, 1.16)	0.83717
Angioneurotic edema	457	81145	433|24|0	77889|3218|38	1.37 (0.98, 1.77)	0.1145	330	54087	314|16|0	51979|2085|23	1.27 (0.78, 2.08)	0.32877	127	27058	119|8|0	25910|1133|15	1.59 (0.81, 3.12)	0.17903
Other and unspecified malignant neoplasm of skin, unspecified	907	79157	881|26|0	75973|3147|37	0.74 (0.35, 1.12)	0.1147	703	52107	683|20|0	50067|2018|22	0.75 (0.48, 1.16)	0.1929	204	27050	198|6|0	25906|1129|15	0.7 (0.33, 1.51)	0.36789
ST elevation (STEMI) myocardial infarction of unspecified site	1708	73366	1652|56|0	70347|2979|40	0.81 (0.54, 1.07)	0.1158	1464	46569	1418|46|0	44687|1857|25	0.78 (0.58, 1.04)	0.092937	244	26797	234|10|0	25660|1122|15	0.96 (0.52, 1.76)	0.88937
Other specified abnormal immunological findings in serum	1175	66653	1117|57|1	63927|2691|35	1.23 (0.97, 1.49)	0.1177	740	43669	702|37|1	41923|1724|22	1.3 (0.95, 1.79)	0.10327	435	22984	415|20|0	22004|967|13	1.1 (0.71, 1.71)	0.6773
Intestinal bypass and anastomosis status	523	27873	498|25|0	26733|1127|13	1.37 (0.97, 1.76)	0.1191	430	15979	415|15|0	15335|636|8	0.88 (0.53, 1.47)	0.63326	93	11894	83|10|0	11398|491|5	2.67 (1.43, 4.99)	0.0021345
Chondrocostal junction syndrome [Tietze]	983	83081	954|29|0	79744|3298|39	0.75 (0.39, 1.11)	0.1201	693	55449	670|23|0	53284|2140|25	0.84 (0.56, 1.26)	0.38951	290	27632	284|6|0	26460|1158|14	0.51 (0.24, 1.11)	0.090103
Esophageal varices	407	76990	387|19|1	73920|3036|34	1.39 (0.97, 1.81)	0.121	321	50728	306|14|1	48767|1940|21	1.35 (0.83, 2.2)	0.22098	86	26262	81|5|0	25153|1096|13	1.51 (0.66, 3.48)	0.32779
Hypertrophic scar	302	64481	287|14|1	61916|2539|26	1.46 (0.98, 1.94)	0.1225	209	41219	201|7|1	39631|1573|15	1.16 (0.61, 2.19)	0.6552	93	23262	86|7|0	22285|966|11	1.95 (0.95, 4.01)	0.068501
Deficiency of other nutrient elements	357	82978	338|19|0	79631|3308|39	1.42 (0.97, 1.86)	0.123	287	54956	274|13|0	52798|2134|24	1.16 (0.68, 1.99)	0.58658	70	28022	64|6|0	26833|1174|15	2.12 (0.98, 4.58)	0.055697
Thyrotoxicosis, unspecified	1549	74889	1475|74|0	71933|2921|35	1.2 (0.97, 1.43)	0.1241	1158	49511	1101|57|0	47619|1871|21	1.26 (0.97, 1.65)	0.087681	391	25378	374|17|0	24314|1050|14	1.02 (0.64, 1.65)	0.92199
Constipation	9178	55684	8842|335|1	53449|2204|31	0.91 (0.79, 1.03)	0.1245	7011	35133	6778|232|1	33743|1372|18	0.82 (0.71, 0.95)	0.00772	2167	20551	2064|103|0	19706|832|13	1.13 (0.92, 1.39)	0.2421
Personal history of diseases of the nervous system and sense organs	467	28526	443|23|1	27374|1140|12	1.36 (0.97, 1.75)	0.1254	308	16386	294|14|0	15740|638|8	1.16 (0.69, 1.97)	0.56828	159	12140	149|9|1	11634|502|4	1.66 (0.92, 3)	0.095076
Mild persistent asthma	2922	65061	2821|99|2	62430|2596|35	0.86 (0.66, 1.05)	0.1261	2035	42608	1968|66|1	40923|1663|22	0.82 (0.64, 1.04)	0.10675	887	22453	853|33|1	21507|933|13	0.94 (0.67, 1.31)	0.7047
Disease of capillaries, unspecified	228	74063	215|13|0	71061|2967|35	1.5 (0.98, 2.03)	0.1273	165	47874	157|8|0	45964|1888|22	1.25 (0.64, 2.46)	0.51172	63	26189	58|5|0	25097|1079|13	1.98 (0.86, 4.55)	0.10716
Positive blood culture for Gram Negative Bacteria	1110	45910	1077|33|0	44065|1823|22	0.77 (0.42, 1.11)	0.1278	953	28083	926|27|0	26961|1108|14	0.72 (0.49, 1.06)	0.09987	157	17827	151|6|0	17104|715|8	0.96 (0.44, 2.07)	0.91246
Abnormal immunological findings in specimens from other organs, systems and tissues	877	82044	851|26|0	78742|3262|40	0.74 (0.36, 1.12)	0.1282	650	54714	632|18|0	52572|2116|26	0.7 (0.44, 1.1)	0.12455	227	27330	219|8|0	26170|1146|14	0.86 (0.44, 1.69)	0.65501
Cystocele, females only	1590	29523	1510|80|0	28277|1235|11	1.2 (0.96, 1.43)	0.129	1195	18922	1138|57|0	18116|799|7	1.13 (0.86, 1.49)	0.37326	395	10601	372|23|0	10161|436|4	1.37 (0.89, 2.1)	0.15428
Diastolic (congestive) heart failure	2320	66589	2215|104|1	63893|2661|35	1.17 (0.97, 1.38)	0.1306	2003	42140	1913|89|1	40478|1641|21	1.19 (0.96, 1.49)	0.11815	317	24449	302|15|0	23415|1020|14	1.05 (0.63, 1.77)	0.84703
Venous Thromboembolism RGC Composite Definition	3471	59232	3316|154|1	56860|2339|33	1.13 (0.97, 1.3)	0.1323	2628	37045	2510|118|0	35595|1430|20	1.17 (0.96, 1.41)	0.11476	843	22187	806|36|1	21265|909|13	1.05 (0.76, 1.45)	0.77553
Other disorders of lung	1450	73676	1404|46|0	70697|2944|35	0.8 (0.51, 1.09)	0.1328	1185	47754	1148|37|0	45866|1867|21	0.8 (0.57, 1.1)	0.1696	265	25922	256|9|0	24831|1077|14	0.82 (0.43, 1.55)	0.53806
Other seborrheic keratosis	5194	63230	4967|223|4	60707|2496|27	1.12 (0.97, 1.26)	0.1366	3907	40359	3747|157|3	38787|1556|16	1.07 (0.9, 1.27)	0.4159	1287	22871	1220|66|1	21920|940|11	1.22 (0.94, 1.59)	0.13927
Other disorders of eyelid	2881	77354	2784|95|2	74254|3064|36	0.86 (0.65, 1.06)	0.1373	2370	50354	2294|75|1	48400|1932|22	0.82 (0.65, 1.03)	0.089694	511	27000	490|20|1	25854|1132|14	1 (0.66, 1.53)	0.99794
Asymptomatic varicose veins of lower extremities	1569	75618	1495|74|0	72618|2967|33	1.19 (0.96, 1.43)	0.1379	1163	49726	1106|57|0	47815|1891|20	1.26 (0.97, 1.65)	0.084024	406	25892	389|17|0	24803|1076|13	0.99 (0.61, 1.59)	0.95857
Hemangioma	765	71638	729|35|1	68764|2844|30	1.28 (0.95, 1.6)	0.1383	508	47054	489|19|0	45218|1819|17	0.98 (0.62, 1.53)	0.91741	257	24584	240|16|1	23546|1025|13	1.7 (1.07, 2.7)	0.025322
Phlebitis and thrombophlebitis of superficial vessels of lower extremities	681	75863	648|32|1	72851|2978|34	1.29 (0.95, 1.63)	0.1388	525	49839	499|25|1	47920|1898|21	1.34 (0.92, 1.97)	0.12665	156	26024	149|7|0	24931|1080|13	1.11 (0.54, 2.28)	0.78229
Transient cerebral ischemic attack, unspecified	2944	63064	2817|122|5	60545|2491|28	1.14 (0.97, 1.32)	0.1393	2411	40902	2316|93|2	39309|1575|18	1.03 (0.84, 1.28)	0.74764	533	22162	501|29|3	21236|916|10	1.5 (1.06, 2.12)	0.020682
Bilateral primary osteoarthritis of knee	1405	64151	1339|65|1	61640|2478|33	1.2 (0.96, 1.45)	0.1395	946	41024	902|43|1	39469|1537|18	1.25 (0.92, 1.68)	0.14751	459	23127	437|22|0	22171|941|15	1.12 (0.73, 1.7)	0.60925
Change in bowel habit	911	45133	865|46|0	43315|1794|24	1.25 (0.95, 1.54)	0.1412	641	28309	607|34|0	27182|1114|13	1.31 (0.93, 1.85)	0.12349	270	16824	258|12|0	16133|680|11	1.09 (0.62, 1.91)	0.76331
Insomnia not due to a substance or known physiological condition	791	82305	752|39|0	79001|3264|40	1.27 (0.95, 1.58)	0.1414	536	54665	514|22|0	52535|2104|26	1.06 (0.7, 1.61)	0.79175	255	27640	238|17|0	26466|1160|14	1.6 (0.99, 2.58)	0.05353
Systemic lupus erythematosus, unspecified	592	84178	562|30|0	80814|3323|41	1.31 (0.95, 1.67)	0.1414	436	55975	418|18|0	53796|2153|26	1.04 (0.66, 1.65)	0.86585	156	28203	144|12|0	27018|1170|15	1.84 (1.05, 3.23)	0.034567
Other headache syndromes	2230	62848	2130|97|3	60345|2475|28	1.16 (0.96, 1.36)	0.1415	1509	40945	1448|61|0	39359|1568|18	1.02 (0.78, 1.32)	0.90003	721	21903	682|36|3	20986|907|10	1.41 (1.03, 1.93)	0.031253
Pathological fracture, not elsewhere classified	1044	80893	992|52|0	77636|3219|38	1.23 (0.95, 1.51)	0.1429	880	53397	835|45|0	51296|2077|24	1.28 (0.94, 1.72)	0.11462	164	27496	157|7|0	26340|1142|14	1.01 (0.49, 2.07)	0.97859
Positive culture for Staphylococcus aureus	7539	45910	7269|266|4	44065|1823|22	0.91 (0.78, 1.04)	0.1435	5869	28083	5676|191|2	26961|1108|14	0.82 (0.7, 0.96)	0.011409	1670	17827	1593|75|2	17104|715|8	1.15 (0.91, 1.46)	0.23301
Disorder of continuity of bone	1311	80893	1247|64|0	77636|3219|38	1.21 (0.95, 1.46)	0.144	1080	53397	1025|55|0	51296|2077|24	1.27 (0.96, 1.67)	0.089967	231	27496	222|9|0	26340|1142|14	0.92 (0.49, 1.75)	0.80145
Cerebral atherosclerosis	2223	76994	2153|68|2	73856|3103|35	0.84 (0.6, 1.08)	0.1442	1860	50126	1795|63|2	48136|1967|23	0.91 (0.71, 1.17)	0.45543	363	26868	358|5|0	25720|1136|12	0.32 (0.14, 0.75)	0.0086092
Systemic lupus erythematosus (SLE)	593	84178	563|30|0	80814|3323|41	1.31 (0.95, 1.66)	0.1442	436	55975	418|18|0	53796|2153|26	1.04 (0.66, 1.65)	0.86585	157	28203	145|12|0	27018|1170|15	1.83 (1.04, 3.21)	0.035967
Arthrodesis status	1202	27872	1165|36|1	26732|1127|13	0.79 (0.47, 1.11)	0.1447	870	15979	842|27|1	15335|636|8	0.83 (0.58, 1.21)	0.33725	332	11893	323|9|0	11397|491|5	0.66 (0.35, 1.26)	0.20868
Other forms of scoliosis	374	83155	355|18|1	79851|3266|38	1.38 (0.95, 1.81)	0.1447	270	55427	257|12|1	53288|2116|23	1.35 (0.8, 2.27)	0.26139	104	27728	98|6|0	26563|1150|15	1.45 (0.67, 3.13)	0.34548
Somnolence, stupor and coma	855	78982	816|38|1	75816|3128|38	1.26 (0.95, 1.57)	0.1459	659	52056	635|24|0	50027|2005|24	0.93 (0.63, 1.39)	0.73575	196	26926	181|14|1	25789|1123|14	1.97 (1.21, 3.22)	0.0066537
Sleep disorders	24728	45993	23787|934|7	44117|1853|23	0.94 (0.86, 1.02)	0.1465	18316	28780	17640|671|5	27630|1136|14	0.92 (0.84, 1.02)	0.10736	6412	17213	6147|263|2	16487|717|9	0.98 (0.85, 1.14)	0.83499
Alcoholic liver disease	510	79234	484|26|0	76056|3140|38	1.33 (0.94, 1.71)	0.1469	355	52174	338|17|0	50140|2010|24	1.27 (0.79, 2.04)	0.32221	155	27060	146|9|0	25916|1130|14	1.43 (0.76, 2.72)	0.27105
Optic atrophy	363	84559	346|16|1	81197|3322|40	1.39 (0.94, 1.84)	0.1483	286	56346	274|12|0	54176|2144|26	1.13 (0.65, 1.97)	0.66949	77	28213	72|4|1	27021|1178|14	2.08 (0.97, 4.47)	0.061272
Polyosteoarthritis	10156	63298	9774|380|2	60761|2504|33	0.92 (0.8, 1.03)	0.1488	7981	40318	7695|285|1	38745|1554|19	0.89 (0.78, 1.02)	0.10629	2175	22980	2079|95|1	22016|950|14	0.99 (0.79, 1.23)	0.89438
Fissure and fistula of anal and rectal regions	997	60553	949|48|0	58123|2393|37	1.23 (0.95, 1.52)	0.1493	709	38560	677|32|0	37037|1501|22	1.16 (0.82, 1.65)	0.40169	288	21993	272|16|0	21086|892|15	1.38 (0.85, 2.26)	0.19146
Family history of malignant neoplasm of genital organs	1085	29700	1035|49|1	28509|1178|13	1.23 (0.95, 1.51)	0.1494	739	17217	711|27|1	16537|671|9	1.03 (0.71, 1.49)	0.89356	346	12483	324|22|0	11972|507|4	1.58 (1.02, 2.45)	0.038932
Moderate protein-calorie malnutrition	358	85841	340|18|0	82395|3405|41	1.39 (0.94, 1.84)	0.1495	290	57204	278|12|0	54967|2211|26	1.1 (0.63, 1.91)	0.74424	68	28637	62|6|0	27428|1194|15	2.19 (1.02, 4.7)	0.045345
Other psychoactive substance abuse	702	66575	682|20|0	63899|2645|31	0.73 (0.29, 1.16)	0.1497	480	44153	467|13|0	42421|1711|21	0.7 (0.41, 1.2)	0.19021	222	22422	215|7|0	21478|934|10	0.79 (0.38, 1.62)	0.51384
Other specified noninflammatory disorders of vagina, females only	974	29406	942|32|0	28171|1225|10	0.77 (0.42, 1.12)	0.15	635	18942	614|21|0	18139|797|6	0.75 (0.48, 1.16)	0.18951	339	10464	328|11|0	10032|428|4	0.82 (0.45, 1.49)	0.51839
Alcoholic cirrhosis of liver	366	79234	347|19|0	76056|3140|38	1.38 (0.94, 1.82)	0.151	258	52174	246|12|0	50140|2010|24	1.25 (0.72, 2.19)	0.42991	108	27060	101|7|0	25916|1130|14	1.63 (0.79, 3.33)	0.18532
Cellulitis and acute lymphangitis	10498	62220	10050|443|5	59724|2473|23	1.08 (0.98, 1.18)	0.1526	7978	40024	7639|335|4	38465|1543|16	1.1 (0.98, 1.24)	0.12075	2520	22196	2411|108|1	21259|930|7	1.02 (0.83, 1.25)	0.85115
Hyperparathyroidism, unspecified	720	79237	684|36|0	76039|3159|39	1.27 (0.94, 1.6)	0.1536	583	52316	553|30|0	50259|2031|26	1.32 (0.92, 1.89)	0.13417	137	26921	131|6|0	25780|1128|13	1.07 (0.49, 2.31)	0.86847
Chronic Obstructive Pulmonary Disease RGC Composite Definition	9827	56073	9457|369|1	53797|2246|30	0.92 (0.81, 1.03)	0.1541	7586	35814	7316|270|0	34387|1409|18	0.88 (0.77, 1.01)	0.06391	2241	20259	2141|99|1	19410|837|12	1.03 (0.83, 1.27)	0.79432
Sleep apnea	14409	50757	13881|525|3	48704|2029|24	0.93 (0.83, 1.03)	0.1544	10971	32166	10581|388|2	30891|1260|15	0.91 (0.81, 1.02)	0.11335	3438	18591	3300|137|1	17813|769|9	0.99 (0.82, 1.19)	0.87609
Irritable bowel syndrome with diarrhea	214	59667	202|12|0	57277|2353|37	1.48 (0.94, 2.02)	0.1545	136	37982	129|7|0	36485|1475|22	1.35 (0.66, 2.77)	0.40652	78	21685	73|5|0	20792|878|15	1.67 (0.73, 3.83)	0.22354
Difficulty in walking, not elsewhere classified	1067	73962	1035|31|1	70983|2947|32	0.78 (0.44, 1.12)	0.1552	813	48146	787|25|1	46262|1866|18	0.84 (0.58, 1.24)	0.38494	254	25816	248|6|0	24721|1081|14	0.57 (0.26, 1.22)	0.14759
Chronic atrial fibrillation	2382	66033	2274|108|0	63365|2633|35	1.16 (0.95, 1.37)	0.1558	1918	41716	1840|78|0	40077|1618|21	1.09 (0.86, 1.4)	0.46846	464	24317	434|30|0	23288|1015|14	1.36 (0.92, 2.01)	0.12769
Other interstitial pulmonary diseases	755	85414	718|37|0	81994|3379|41	1.26 (0.94, 1.58)	0.1565	604	56842	574|30|0	54632|2184|26	1.31 (0.91, 1.88)	0.14305	151	28572	144|7|0	27362|1195|15	1.09 (0.53, 2.24)	0.80892
Sensorineural hearing loss, bilateral	955	75361	910|44|1	72335|2992|34	1.23 (0.94, 1.53)	0.1592	754	49420	722|31|1	47475|1924|21	1.12 (0.79, 1.58)	0.52987	201	25941	188|13|0	24860|1068|13	1.58 (0.91, 2.72)	0.10208
Generalized hyperhidrosis	1051	47989	1018|33|0	46061|1903|25	0.78 (0.44, 1.12)	0.1597	755	30354	732|23|0	29164|1175|15	0.77 (0.51, 1.15)	0.20107	296	17635	286|10|0	16897|728|10	0.82 (0.45, 1.52)	0.53645
Unspecified protein-calorie malnutrition	719	85298	700|19|0	81866|3391|41	0.73 (0.29, 1.17)	0.1603	595	56733	582|13|0	54504|2203|26	0.57 (0.33, 0.98)	0.040792	124	28565	118|6|0	27362|1188|15	1.21 (0.56, 2.6)	0.63373
Asthma RGC Composite Strict Definition	5442	53999	5241|199|2	51807|2162|30	0.9 (0.76, 1.05)	0.1605	3827	34506	3688|138|1	33129|1359|18	0.89 (0.75, 1.06)	0.19954	1615	19493	1553|61|1	18678|803|12	0.92 (0.71, 1.19)	0.54206
Positive culture for Candida albicans	1594	45910	1520|72|2	44065|1823|22	1.18 (0.95, 1.41)	0.1606	1155	28083	1107|46|2	26961|1108|14	1.06 (0.79, 1.4)	0.71047	439	17827	413|26|0	17104|715|8	1.46 (0.98, 2.17)	0.059862
Post-traumatic headache	226	62848	214|12|0	60345|2475|28	1.48 (0.93, 2.02)	0.1607	149	40945	143|6|0	39359|1568|18	1.07 (0.5, 2.32)	0.85634	77	21903	71|6|0	20986|907|10	2.04 (0.94, 4.41)	0.071311
Hypertrichosis	949	70303	902|47|0	67488|2779|36	1.23 (0.94, 1.52)	0.1629	634	46424	605|29|0	44621|1779|24	1.14 (0.79, 1.66)	0.47865	315	23879	297|18|0	22867|1000|12	1.38 (0.86, 2.22)	0.1756
Emphysema, unspecified	2045	70733	1977|68|0	67873|2823|37	0.84 (0.6, 1.08)	0.1636	1729	46380	1672|57|0	44542|1814|24	0.85 (0.65, 1.11)	0.22894	316	24353	305|11|0	23331|1009|13	0.81 (0.45, 1.45)	0.47167
Complications of procedures, not elsewhere classified	2184	78413	2111|72|1	75262|3112|39	0.85 (0.62, 1.08)	0.1638	1748	51305	1692|55|1	49295|1985|25	0.83 (0.64, 1.08)	0.16448	436	27108	419|17|0	25967|1127|14	0.92 (0.57, 1.47)	0.7157
Other and unspecified asthma	11945	65061	11490|451|4	62430|2596|35	0.93 (0.83, 1.03)	0.1645	8415	42608	8108|304|3	40923|1663|22	0.9 (0.8, 1.02)	0.10163	3530	22453	3382|147|1	21507|933|13	0.99 (0.83, 1.18)	0.92983
Encounter for adjustment and management of cardiac device	476	72289	464|12|0	69374|2880|35	0.68 (0.13, 1.22)	0.1648	336	47152	329|7|0	45305|1825|22	0.59 (0.29, 1.2)	0.14421	140	25137	135|5|0	24069|1055|13	0.83 (0.36, 1.92)	0.66703
Panic disorder [episodic paroxysmal anxiety] without agoraphobia	2925	51548	2791|132|2	49481|2042|25	1.13 (0.96, 1.31)	0.165	1972	33778	1888|83|1	32453|1310|15	1.06 (0.85, 1.33)	0.61301	953	17770	903|49|1	17028|732|10	1.27 (0.95, 1.69)	0.10634
Family history of malignant neoplasm of breast	1751	29700	1668|82|1	28509|1178|13	1.18 (0.95, 1.4)	0.1652	1195	17217	1147|47|1	16537|671|9	1 (0.74, 1.35)	0.98946	556	12483	521|35|0	11972|507|4	1.47 (1.03, 2.1)	0.032457
Benign neoplasm of breast, females only	357	42551	338|19|0	40770|1765|16	1.37 (0.92, 1.82)	0.1656	234	27449	220|14|0	26318|1121|10	1.54 (0.91, 2.6)	0.10832	123	15102	118|5|0	14452|644|6	1.02 (0.44, 2.36)	0.96325
Unspecified lump in breast, females only	4517	41271	4316|198|3	39568|1688|15	1.11 (0.96, 1.26)	0.1661	3076	26704	2952|122|2	25605|1089|10	1 (0.83, 1.21)	0.96323	1441	14567	1364|76|1	13963|599|5	1.31 (1.03, 1.67)	0.027816
Chronic kidney disease (CKD)	14229	69765	13690|535|4	66953|2778|34	0.93 (0.82, 1.03)	0.1673	11499	44347	11061|435|3	42620|1706|21	0.98 (0.87, 1.1)	0.71502	2730	25418	2629|100|1	24333|1072|13	0.77 (0.62, 0.97)	0.024709
Disturbances in tooth eruption	910	76884	882|27|1	73804|3044|36	0.77 (0.4, 1.14)	0.1691	620	50821	599|20|1	48834|1965|22	0.84 (0.55, 1.3)	0.44013	290	26063	283|7|0	24970|1079|14	0.6 (0.29, 1.23)	0.16351
Essential tremor	1827	78102	1744|82|1	74961|3102|39	1.17 (0.95, 1.38)	0.1693	1391	51468	1322|69|0	49461|1982|25	1.28 (1, 1.63)	0.046951	436	26634	422|13|1	25500|1120|14	0.78 (0.47, 1.29)	0.33673
Occlusion and stenosis of precerebral arteries, not resulting in cerebral infarction	4239	76967	4088|150|1	73840|3092|35	0.89 (0.72, 1.06)	0.1705	3480	50120	3354|126|0	48141|1956|23	0.92 (0.77, 1.12)	0.4119	759	26847	734|24|1	25699|1136|12	0.74 (0.5, 1.1)	0.14298
Paresthesia of skin	2026	61817	1957|68|1	59322|2469|26	0.85 (0.61, 1.08)	0.1711	1346	40185	1302|43|1	38621|1549|15	0.85 (0.63, 1.14)	0.26907	680	21632	655|25|0	20701|920|11	0.85 (0.57, 1.26)	0.41931
Cyst of kidney, acquired	2155	77709	2060|94|1	74603|3068|38	1.15 (0.95, 1.36)	0.1724	1663	50831	1592|70|1	48853|1955|23	1.16 (0.91, 1.47)	0.23125	492	26878	468|24|0	25750|1113|15	1.15 (0.76, 1.72)	0.51198
Unspecified kidney failure	1197	77904	1143|52|2	74756|3111|37	1.2 (0.94, 1.47)	0.1735	1048	50586	1000|47|1	48602|1961|23	1.22 (0.92, 1.62)	0.17455	149	27318	143|5|1	26154|1150|14	1.1 (0.54, 2.26)	0.78633
Thoracic aortic aneurysm, without rupture	749	75477	728|21|0	72423|3018|36	0.75 (0.33, 1.17)	0.1737	569	48824	555|14|0	46878|1923|23	0.66 (0.39, 1.1)	0.11198	180	26653	173|7|0	25545|1095|13	0.96 (0.47, 1.96)	0.90343
Sick sinus syndrome	916	65194	889|27|0	62570|2590|34	0.77 (0.38, 1.15)	0.1745	715	41245	693|22|0	39622|1602|21	0.82 (0.54, 1.26)	0.37324	201	23949	196|5|0	22948|988|13	0.58 (0.24, 1.36)	0.209
Malignant neoplasm of cervix uteri, females only	236	51377	223|13|0	49247|2108|22	1.44 (0.91, 1.97)	0.1755	145	33796	137|8|0	32421|1361|14	1.46 (0.74, 2.87)	0.2752	91	17581	86|5|0	16826|747|8	1.41 (0.61, 3.27)	0.42079
Unspecified voice and resonance disorder	521	83121	510|11|0	79782|3301|38	0.68 (0.11, 1.24)	0.1755	395	55229	390|5|0	53069|2136|24	0.35 (0.15, 0.81)	0.013941	126	27892	120|6|0	26713|1165|14	1.18 (0.55, 2.55)	0.67247
Nonrheumatic mitral valve disorders	2877	67403	2749|127|1	64685|2682|36	1.13 (0.95, 1.32)	0.1789	2254	42840	2159|94|1	41159|1659|22	1.11 (0.9, 1.38)	0.32582	623	24563	590|33|0	23526|1023|14	1.19 (0.84, 1.7)	0.32969
Benign neoplasm of breast, all individuals	361	72424	342|19|0	69520|2874|30	1.36 (0.91, 1.8)	0.1795	237	47629	223|14|0	45770|1842|17	1.52 (0.9, 2.57)	0.11801	124	24795	119|5|0	23750|1032|13	1.01 (0.44, 2.34)	0.97489
Deep Vein Thrombosis RGC Composite Definition	1909	59232	1823|85|1	56860|2339|33	1.16 (0.94, 1.37)	0.1795	1400	37045	1335|65|0	35595|1430|20	1.22 (0.95, 1.56)	0.1241	509	22187	488|20|1	21265|909|13	1.01 (0.66, 1.54)	0.96841
Occlusion and stenosis of carotid artery	4102	76967	3956|145|1	73840|3092|35	0.89 (0.72, 1.06)	0.1801	3373	50120	3250|123|0	48141|1956|23	0.93 (0.77, 1.13)	0.45781	729	26847	706|22|1	25699|1136|12	0.72 (0.48, 1.08)	0.113
Other pulmonary heart diseases	2216	81817	2118|98|0	78557|3220|40	1.15 (0.95, 1.35)	0.1802	1862	53879	1787|75|0	51794|2059|26	1.05 (0.83, 1.33)	0.66204	354	27938	331|23|0	26763|1161|14	1.52 (1, 2.3)	0.049803
Encounter for other orthopedic aftercare	2222	70784	2122|99|1	67941|2810|33	1.15 (0.95, 1.35)	0.1804	1534	46087	1466|68|0	44293|1774|20	1.14 (0.89, 1.45)	0.29519	688	24697	656|31|1	23648|1036|13	1.16 (0.82, 1.64)	0.40075
Ganglion	1485	77621	1416|68|1	74522|3060|39	1.18 (0.94, 1.41)	0.1806	1032	51304	984|47|1	49314|1966|24	1.21 (0.91, 1.61)	0.19169	453	26317	432|21|0	25208|1094|15	1.1 (0.72, 1.7)	0.65027
Idiopathic chronic gout	568	77076	541|27|0	74001|3039|36	1.29 (0.92, 1.66)	0.1807	444	50547	422|22|0	48584|1940|23	1.36 (0.9, 2.07)	0.14688	124	26529	119|5|0	25417|1099|13	1.04 (0.45, 2.39)	0.92431
Abnormal weight gain	4035	44464	3886|149|0	42683|1756|25	0.89 (0.72, 1.06)	0.1845	2645	27972	2554|91|0	26873|1084|15	0.83 (0.67, 1.04)	0.10056	1390	16492	1332|58|0	15810|672|10	0.99 (0.75, 1.3)	0.94439
Monoclonal gammopathy	677	81389	645|32|0	78147|3204|38	1.26 (0.92, 1.61)	0.1848	554	53844	531|23|0	51756|2064|24	1.1 (0.73, 1.65)	0.65961	123	27545	114|9|0	26391|1140|14	1.78 (0.94, 3.38)	0.076454
Other diseases of gallbladder	1447	77491	1400|46|1	74387|3069|35	0.83 (0.54, 1.11)	0.1848	1005	51160	974|30|1	49164|1975|21	0.8 (0.57, 1.14)	0.22024	442	26331	426|16|0	25223|1094|14	0.87 (0.53, 1.42)	0.57188
Emphysema RGC Definition in Patients with GOLD Stage 2-4 by Spirometry	1048	55855	1015|33|0	53589|2236|30	0.79 (0.45, 1.14)	0.185	892	35656	865|27|0	34238|1400|18	0.77 (0.53, 1.13)	0.17808	156	20199	150|6|0	19351|836|12	0.9 (0.42, 1.94)	0.78881
Sacrococcygeal disorders, not elsewhere classified	922	63581	878|43|1	61040|2512|29	1.22 (0.92, 1.51)	0.1888	645	41171	614|30|1	39586|1570|15	1.27 (0.89, 1.8)	0.1855	277	22410	264|13|0	21454|942|14	1.11 (0.65, 1.9)	0.70743
Otitis media, unspecified	3997	72618	3851|145|1	69681|2903|34	0.89 (0.73, 1.06)	0.192	2730	48485	2629|101|0	46576|1888|21	0.91 (0.74, 1.12)	0.37934	1267	24133	1222|44|1	23105|1015|13	0.86 (0.63, 1.15)	0.30465
Excessive, frequent and irregular menstruation, females only	8595	27941	8272|322|1	26781|1149|11	0.91 (0.78, 1.05)	0.1922	5600	18062	5397|203|0	17303|752|7	0.85 (0.72, 1.02)	0.075022	2995	9879	2875|119|1	9478|397|4	1.02 (0.82, 1.26)	0.8901
Other specified pulmonary heart diseases	551	81817	524|27|0	78557|3220|40	1.28 (0.91, 1.66)	0.1923	438	53879	417|21|0	51794|2059|26	1.28 (0.83, 1.96)	0.26286	113	27938	107|6|0	26763|1161|14	1.3 (0.6, 2.81)	0.5032
Other and unspecified osteoarthritis	11257	63320	10784|468|5	60816|2473|31	1.07 (0.97, 1.18)	0.1928	8546	40504	8202|339|5	38954|1534|16	1.08 (0.95, 1.22)	0.24862	2711	22816	2582|129|0	21862|939|15	1.06 (0.87, 1.29)	0.54021
Positive culture for Gamma Hemolytic Streptococcus	578	45910	562|16|0	44065|1823|22	0.73 (0.25, 1.21)	0.1933	436	28083	425|11|0	26961|1108|14	0.65 (0.36, 1.16)	0.14292	142	17827	137|5|0	17104|715|8	0.93 (0.4, 2.15)	0.86315
Palpitations	7603	52263	7271|329|3	50163|2072|28	1.08 (0.96, 1.2)	0.1936	5275	33017	5047|225|3	31731|1269|17	1.11 (0.96, 1.28)	0.1613	2328	19246	2224|104|0	18432|803|11	1.03 (0.83, 1.27)	0.79834
Family history of primary malignant neoplasm	6318	29700	6041|273|4	28509|1178|13	1.09 (0.96, 1.23)	0.1938	4387	17217	4211|172|4	16537|671|9	1.02 (0.86, 1.21)	0.81913	1931	12483	1830|101|0	11972|507|4	1.23 (0.99, 1.54)	0.064556
Disorders of tooth development and eruption	1225	76884	1186|37|2	73804|3044|36	0.81 (0.5, 1.12)	0.1939	875	50821	845|29|1	48834|1965|22	0.86 (0.6, 1.23)	0.40615	350	26063	341|8|1	24970|1079|14	0.7 (0.38, 1.29)	0.24992
Alcoholic Liver Disease RGC Composite Definition	393	54036	373|20|0	51831|2175|30	1.33 (0.9, 1.76)	0.1958	275	33868	260|15|0	32511|1340|17	1.41 (0.85, 2.33)	0.1812	118	20168	113|5|0	19320|835|13	1.13 (0.49, 2.59)	0.77271
Absent, scanty and rare menstruation, females only	4782	28331	4604|178|0	27144|1176|11	0.89 (0.71, 1.07)	0.196	3224	18269	3114|110|0	17503|759|7	0.78 (0.62, 0.98)	0.036333	1558	10062	1490|68|0	9641|417|4	1.08 (0.81, 1.42)	0.61181
Other disorders of breast and disorders of lactation associated with pregnancy and the puerperium, females only	365	51675	347|17|1	49526|2128|21	1.34 (0.9, 1.79)	0.1961	251	33925	240|11|0	32539|1372|14	1.12 (0.62, 2.01)	0.70644	114	17750	107|6|1	16987|756|7	1.72 (0.87, 3.4)	0.12193
Malignant neoplasm of uterus, part unspecified, females only	316	51387	299|17|0	49257|2108|22	1.36 (0.89, 1.83)	0.1977	194	33807	183|11|0	32432|1361|14	1.46 (0.81, 2.63)	0.20277	122	17580	116|6|0	16825|747|8	1.2 (0.55, 2.6)	0.65238
Unspecified hearing loss	5101	72662	4918|181|2	69743|2889|30	0.9 (0.75, 1.06)	0.1977	3995	47434	3861|132|2	45575|1841|18	0.87 (0.72, 1.04)	0.1181	1106	25228	1057|49|0	24168|1048|12	1.01 (0.76, 1.36)	0.93255
Hypertensive heart disease with heart failure	1551	77343	1480|71|0	74232|3074|37	1.17 (0.93, 1.41)	0.2015	1336	50059	1275|61|0	48105|1930|24	1.19 (0.92, 1.55)	0.17997	215	27284	205|10|0	26127|1144|13	1.03 (0.56, 1.91)	0.9127
Other and unspecified symptoms and signs involving the genitourinary system	3019	63496	2887|129|3	60921|2541|34	1.12 (0.95, 1.3)	0.2021	2260	40710	2172|86|2	39077|1612|21	1 (0.81, 1.24)	0.998	759	22786	715|43|1	21844|929|13	1.41 (1.04, 1.9)	0.027058
Chronic kidney disease, stage 3 (moderate)	12945	69765	12454|487|4	66953|2778|34	0.93 (0.82, 1.04)	0.2031	10481	44347	10081|397|3	42620|1706|21	0.98 (0.87, 1.11)	0.76547	2464	25418	2373|90|1	24333|1072|13	0.77 (0.61, 0.98)	0.031486
Ischemic Cerebrovascular Disease RGC Composte Definition	7217	45291	6953|257|7	43452|1815|24	0.91 (0.77, 1.05)	0.2034	5801	27279	5594|204|3	26186|1078|15	0.89 (0.76, 1.05)	0.15519	1416	18012	1359|53|4	17266|737|9	0.99 (0.75, 1.3)	0.92185
Unspecified cataract	5620	72139	5424|193|3	69229|2878|32	0.9 (0.75, 1.06)	0.2036	4710	45829	4560|147|3	44012|1799|18	0.83 (0.69, 0.99)	0.037281	910	26310	864|46|0	25217|1079|14	1.18 (0.87, 1.62)	0.28957
Unstable angina	2554	71686	2464|90|0	68743|2904|39	0.87 (0.66, 1.08)	0.204	2335	45102	2253|82|0	43283|1795|24	0.87 (0.69, 1.09)	0.23017	219	26584	211|8|0	25460|1109|15	0.87 (0.44, 1.7)	0.67661
Other deforming dorsopathies	1792	82328	1712|78|2	79057|3234|37	1.15 (0.93, 1.37)	0.2046	1363	54730	1306|55|2	52608|2099|23	1.11 (0.85, 1.44)	0.44224	429	27598	406|23|0	26449|1135|14	1.28 (0.84, 1.93)	0.24612
Nontoxic single thyroid nodule	3020	73824	2886|131|3	70899|2890|35	1.12 (0.94, 1.29)	0.2055	2150	48781	2054|93|3	46906|1854|21	1.16 (0.95, 1.43)	0.15192	870	25043	832|38|0	23993|1036|14	1.02 (0.73, 1.41)	0.91954
Disorders of phosphorus metabolism and phosphatases	649	60296	630|19|0	57800|2464|32	0.75 (0.31, 1.19)	0.206	527	38020	513|14|0	36468|1531|21	0.67 (0.4, 1.13)	0.13146	122	22276	117|5|0	21332|933|11	1.01 (0.44, 2.33)	0.97475
Primary generalized (osteo)arthritis	323	63298	306|17|0	60761|2504|33	1.35 (0.88, 1.81)	0.2063	206	40318	196|10|0	38745|1554|19	1.29 (0.7, 2.38)	0.40638	117	22980	110|7|0	22016|950|14	1.43 (0.7, 2.92)	0.32985
Unspecified perforation of tympanic membrane	351	78862	333|18|0	75687|3137|38	1.34 (0.89, 1.79)	0.2064	248	52691	235|13|0	50619|2048|24	1.38 (0.8, 2.36)	0.2436	103	26171	98|5|0	25068|1089|14	1.25 (0.54, 2.88)	0.60088
Other disorders of ear, not elsewhere classified	2351	74981	2269|82|0	71960|2989|32	0.87 (0.65, 1.09)	0.2066	1682	49242	1622|60|0	47298|1924|20	0.9 (0.7, 1.17)	0.4471	669	25739	647|22|0	24662|1065|12	0.78 (0.51, 1.18)	0.23978
Phlebitis and thrombophlebitis	2009	75863	1920|88|1	72851|2978|34	1.14 (0.93, 1.36)	0.2094	1578	49839	1513|64|1	47920|1898|21	1.08 (0.85, 1.39)	0.51884	431	26024	407|24|0	24931|1080|13	1.32 (0.88, 1.99)	0.17564
Vitamin D deficiency	22008	58963	21146|855|7	56569|2362|32	0.95 (0.87, 1.03)	0.2096	16236	37649	15637|595|4	36147|1482|20	0.9 (0.82, 1)	0.041698	5772	21314	5509|260|3	20422|880|12	1.06 (0.92, 1.22)	0.4498
Vitamin D deficiency, unspecified	22008	58963	21146|855|7	56569|2362|32	0.95 (0.87, 1.03)	0.2096	16236	37649	15637|595|4	36147|1482|20	0.9 (0.82, 1)	0.041698	5772	21314	5509|260|3	20422|880|12	1.06 (0.92, 1.22)	0.4498
Other disorders of external ear	5627	73510	5386|237|4	70571|2905|34	1.09 (0.96, 1.23)	0.2107	4278	48181	4104|171|3	46289|1871|21	1.05 (0.9, 1.24)	0.52666	1349	25329	1282|66|1	24282|1034|13	1.19 (0.92, 1.53)	0.18057
Other benign neoplasm of skin, unspecified	3114	63098	2977|136|1	60593|2476|29	1.12 (0.94, 1.29)	0.2119	2287	40798	2186|100|1	39218|1564|16	1.14 (0.93, 1.4)	0.1939	827	22300	791|36|0	21375|912|13	1.05 (0.75, 1.46)	0.79088
Viral wart, unspecified	2666	73369	2551|109|6	70421|2920|28	1.12 (0.94, 1.31)	0.212	1800	48609	1723|72|5	46694|1899|16	1.14 (0.91, 1.42)	0.25292	866	24760	828|37|1	23727|1021|12	1.09 (0.79, 1.51)	0.58824
Artificial opening status	1025	30752	978|46|1	29513|1225|14	1.2 (0.91, 1.49)	0.2131	797	17865	765|31|1	17158|698|9	1.06 (0.75, 1.51)	0.74623	228	12887	213|15|0	12355|527|5	1.59 (0.94, 2.67)	0.081279
Phlebitis and thrombophlebitis of other and unspecified deep vessels of lower extremities	1089	75863	1039|50|0	72851|2978|34	1.19 (0.91, 1.47)	0.2136	873	49839	836|37|0	47920|1898|21	1.11 (0.8, 1.54)	0.51625	216	26024	203|13|0	24931|1080|13	1.45 (0.84, 2.48)	0.18269
Neoplasm of uncertain behavior of skin	8779	65259	8414|358|7	62653|2577|29	1.07 (0.96, 1.19)	0.2141	6783	41834	6516|260|7	40206|1610|18	1.04 (0.91, 1.19)	0.52885	1996	23425	1898|98|0	22447|967|11	1.16 (0.93, 1.44)	0.17815
Other cardiomyopathies	1279	67494	1222|56|1	64769|2689|36	1.18 (0.92, 1.44)	0.2149	1062	42885	1018|44|0	41201|1662|22	1.09 (0.81, 1.47)	0.57862	217	24609	204|12|1	23568|1027|14	1.49 (0.89, 2.51)	0.12981
Hemangioma and lymphangioma, any site	795	71638	759|35|1	68764|2844|30	1.23 (0.9, 1.55)	0.2177	527	47054	508|19|0	45218|1819|17	0.94 (0.6, 1.48)	0.79145	268	24584	251|16|1	23546|1025|13	1.62 (1.02, 2.58)	0.040952
Other conduction disorders	1247	66862	1209|37|1	64157|2669|36	0.82 (0.5, 1.14)	0.2182	948	42453	923|25|0	40781|1650|22	0.7 (0.47, 1.04)	0.081042	299	24409	286|12|1	23376|1019|14	1.07 (0.64, 1.8)	0.79981
Generalized enlarged lymph nodes	718	46604	685|33|0	44742|1836|26	1.24 (0.9, 1.58)	0.2189	469	29470	454|15|0	28329|1125|16	0.83 (0.5, 1.36)	0.45452	249	17134	231|18|0	16413|711|10	1.76 (1.1, 2.8)	0.017784
Bradycardia, unspecified	2398	52263	2315|82|1	50163|2072|28	0.87 (0.65, 1.09)	0.22	1904	33017	1841|63|0	31731|1269|17	0.85 (0.65, 1.1)	0.21333	494	19246	474|19|1	18432|803|11	0.93 (0.6, 1.45)	0.76016
Pulmonary Embolsim RGC Composite Definition	2132	59232	2038|93|1	56860|2339|33	1.14 (0.93, 1.34)	0.221	1664	37045	1593|71|0	35595|1430|20	1.12 (0.88, 1.42)	0.37497	468	22187	445|22|1	21265|909|13	1.2 (0.8, 1.8)	0.3672
Supervision of pregnancy with other poor reproductive or obstetric history, females only	1994	44820	1922|72|0	42950|1851|19	0.85 (0.59, 1.11)	0.2213	1396	29558	1340|56|0	28354|1192|12	0.96 (0.71, 1.29)	0.77521	598	15262	582|16|0	14596|659|7	0.61 (0.36, 1.01)	0.054094
Hypertensive chronic kidney disease	3713	76645	3582|130|1	73568|3040|37	0.89 (0.71, 1.07)	0.2214	3302	49513	3187|114|1	47580|1910|23	0.9 (0.74, 1.09)	0.26848	411	27132	395|16|0	25988|1130|14	0.88 (0.53, 1.44)	0.59799
Systolic (congestive) heart failure	3447	66589	3327|120|0	63893|2661|35	0.89 (0.69, 1.08)	0.2216	2956	42140	2856|100|0	40478|1641|21	0.88 (0.71, 1.09)	0.23922	491	24449	471|20|0	23415|1020|14	0.92 (0.59, 1.44)	0.71064
Unspecified age-related cataract	2599	69673	2488|110|1	66881|2762|30	1.13 (0.93, 1.33)	0.2216	2221	43646	2134|86|1	41936|1694|16	1.03 (0.82, 1.3)	0.78818	378	26027	354|24|0	24945|1068|14	1.55 (1.02, 2.35)	0.039701
Myalgia	2121	43340	2047|73|1	41586|1735|19	0.87 (0.63, 1.1)	0.225	1451	27676	1401|49|1	26596|1068|12	0.89 (0.67, 1.18)	0.43062	670	15664	646|24|0	14990|667|7	0.81 (0.54, 1.22)	0.32061
Diseases of salivary glands	1118	76279	1069|48|1	73214|3030|35	1.19 (0.91, 1.47)	0.2263	825	50306	797|27|1	48336|1948|22	0.9 (0.62, 1.3)	0.56944	293	25973	272|21|0	24878|1082|13	1.75 (1.14, 2.7)	0.01089
Other spondylopathies	6622	74004	6379|239|4	71024|2947|33	0.92 (0.79, 1.05)	0.2275	5275	48141	5085|186|4	46251|1870|20	0.93 (0.8, 1.08)	0.34889	1347	25863	1294|53|0	24773|1077|13	0.89 (0.67, 1.18)	0.42105
Enlarged lymph nodes, unspecified	1710	46604	1632|78|0	44742|1836|26	1.15 (0.92, 1.38)	0.2276	1233	29470	1182|51|0	28329|1125|16	1.05 (0.79, 1.39)	0.72974	477	17134	450|27|0	16413|711|10	1.36 (0.93, 2)	0.11584
Candidal stomatitis	1969	62891	1906|63|0	60397|2462|32	0.86 (0.61, 1.11)	0.2279	1497	40666	1460|37|0	39078|1568|20	0.62 (0.45, 0.87)	0.004632	472	22225	446|26|0	21319|894|12	1.35 (0.91, 2)	0.13014
Cutaneous abscess, furuncle and carbuncle of other sites	382	70659	363|19|0	67864|2764|31	1.31 (0.87, 1.75)	0.2282	271	46130	257|14|0	44355|1755|20	1.38 (0.82, 2.32)	0.2244	111	24529	106|5|0	23509|1009|11	1.15 (0.5, 2.65)	0.74257
Dorsalgia, unspecified	20652	35868	19850|791|11	34393|1463|12	0.95 (0.86, 1.04)	0.2282	15389	22227	14818|561|10	21331|891|5	0.92 (0.83, 1.02)	0.12622	5263	13641	5032|230|1	13062|572|7	1.01 (0.86, 1.18)	0.9215
Vomiting	1383	48718	1337|46|0	46813|1882|23	0.84 (0.54, 1.13)	0.2296	1011	31054	979|32|0	29862|1178|14	0.79 (0.56, 1.13)	0.19941	372	17664	358|14|0	16951|704|9	0.94 (0.55, 1.59)	0.80734
Post-term pregnancy, females only	408	47625	388|20|0	45661|1944|20	1.31 (0.87, 1.76)	0.2299	300	31210	287|13|0	29944|1254|12	1.11 (0.63, 1.93)	0.72295	108	16415	101|7|0	15717|690|8	1.76 (0.85, 3.67)	0.12976
Solitary pulmonary nodule	2751	61864	2656|94|1	59392|2437|35	0.88 (0.68, 1.09)	0.2304	2054	39985	1985|69|0	38440|1523|22	0.88 (0.69, 1.12)	0.30146	697	21879	671|25|1	20952|914|13	0.89 (0.6, 1.3)	0.54189
Tension-type headache	1269	62848	1213|54|2	60345|2475|28	1.17 (0.91, 1.44)	0.2306	863	40945	831|32|0	39359|1568|18	0.94 (0.66, 1.33)	0.71759	406	21903	382|22|2	20986|907|10	1.56 (1.05, 2.31)	0.027579
Atherosclerosis of native arteries of the extremities	2405	74277	2321|84|0	71265|2976|36	0.87 (0.65, 1.1)	0.2318	2189	47824	2114|75|0	45912|1889|23	0.86 (0.68, 1.09)	0.20293	216	26453	207|9|0	25353|1087|13	1 (0.53, 1.9)	0.99814
Bicipital tendinitis	737	55668	715|22|0	53427|2215|26	0.78 (0.37, 1.19)	0.232	564	35589	548|16|0	34204|1371|14	0.75 (0.46, 1.22)	0.24238	173	20079	167|6|0	19223|844|12	0.86 (0.4, 1.85)	0.69744
Neoplasm of uncertain behavior of other and unspecified sites	9369	65259	8980|382|7	62653|2577|29	1.07 (0.96, 1.18)	0.2322	7223	41834	6939|277|7	40206|1610|18	1.04 (0.91, 1.18)	0.57205	2146	23425	2041|105|0	22447|967|11	1.16 (0.94, 1.43)	0.17487
Other specified behavioral and emotional disorders with onset usually occurring in childhood and adolescence	366	85119	348|18|0	81720|3358|41	1.32 (0.86, 1.77)	0.2327	208	57075	195|13|0	54865|2184|26	1.61 (0.94, 2.77)	0.085321	158	28044	153|5|0	26855|1174|15	0.82 (0.36, 1.9)	0.64432
Positive culture for Klebsiella pneumoniae	3806	45910	3668|138|0	44065|1823|22	0.9 (0.72, 1.08)	0.2334	3000	28083	2894|106|0	26961|1108|14	0.88 (0.71, 1.08)	0.21479	806	17827	774|32|0	17104|715|8	0.96 (0.67, 1.37)	0.81566
Sequelae of cerebrovascular disease	1635	78105	1580|55|0	74938|3131|36	0.85 (0.58, 1.12)	0.2347	1330	50995	1286|44|0	48985|1987|23	0.86 (0.63, 1.16)	0.31914	305	27110	294|11|0	25953|1144|13	0.82 (0.46, 1.47)	0.50893
Other specified disorders of eyelid	1537	77354	1485|52|0	74254|3064|36	0.85 (0.57, 1.12)	0.235	1292	50354	1249|43|0	48400|1932|22	0.84 (0.62, 1.14)	0.25875	245	27000	236|9|0	25854|1132|14	0.88 (0.46, 1.67)	0.69602
Psoriasis, unspecified	1024	83257	979|44|1	79919|3299|39	1.19 (0.9, 1.48)	0.2362	666	55495	631|34|1	53340|2131|24	1.4 (1.01, 1.95)	0.044205	358	27762	348|10|0	26579|1168|15	0.68 (0.37, 1.26)	0.22131
Late pregnancy, females only	409	47625	389|20|0	45661|1944|20	1.31 (0.86, 1.75)	0.2366	300	31210	287|13|0	29944|1254|12	1.11 (0.63, 1.93)	0.72295	109	16415	102|7|0	15717|690|8	1.74 (0.84, 3.63)	0.13705
Emphysema	2151	70733	2077|74|0	67873|2823|37	0.87 (0.64, 1.1)	0.2367	1791	46380	1731|60|0	44542|1814|24	0.86 (0.67, 1.12)	0.26442	360	24353	346|14|0	23331|1009|13	0.9 (0.53, 1.51)	0.67939
Conductive and sensorineural hearing loss	3670	75361	3518|147|5	72335|2992|34	1.1 (0.94, 1.27)	0.2396	2941	49420	2836|101|4	47475|1924|21	0.94 (0.77, 1.15)	0.53971	729	25941	682|46|1	24860|1068|13	1.58 (1.18, 2.13)	0.0024049
Neoplasm of uncertain behavior, unspecified	1193	71264	1140|52|1	68427|2802|35	1.18 (0.91, 1.45)	0.2398	975	46340	935|39|1	44546|1770|24	1.09 (0.8, 1.49)	0.58879	218	24924	205|13|0	23881|1032|11	1.49 (0.86, 2.56)	0.15464
Other chronic obstructive pulmonary disease	9317	65613	8968|349|0	62966|2613|34	0.93 (0.82, 1.05)	0.2401	7204	42567	6951|253|0	40878|1667|22	0.89 (0.78, 1.02)	0.093821	2113	23046	2017|96|0	22088|946|12	1.05 (0.85, 1.31)	0.64625
Anemia complicating pregnancy, childbirth and the puerperium, females only	766	45267	741|25|0	43379|1868|20	0.79 (0.39, 1.19)	0.2403	512	29680	496|16|0	28461|1207|12	0.73 (0.44, 1.21)	0.22182	254	15587	245|9|0	14918|661|8	0.89 (0.46, 1.72)	0.73344
Major depressive disorder, single episode	24495	55744	23553|929|13	53506|2212|26	0.95 (0.88, 1.03)	0.2405	17887	35917	17224|654|9	34504|1397|16	0.92 (0.84, 1.01)	0.094831	6608	19827	6329|275|4	19002|815|10	1.03 (0.89, 1.18)	0.7133
Other and unspecified right bundle-branch block	812	66862	789|22|1	64157|2669|36	0.79 (0.39, 1.18)	0.2405	630	42453	613|17|0	40781|1650|22	0.74 (0.46, 1.18)	0.20639	182	24409	176|5|1	23376|1019|14	0.92 (0.45, 1.88)	0.82309
Other congenital malformations, not elsewhere classified	316	85441	301|15|0	82033|3368|40	1.34 (0.85, 1.83)	0.2409	244	56991	235|9|0	54783|2183|25	0.98 (0.52, 1.86)	0.95168	72	28450	66|6|0	27250|1185|15	2.11 (0.98, 4.56)	0.056233
Coronary Artery Disease by RGC EMR Phenotype Algorithm where age of first instance in cases is <55 in males and <65 in females and age of controls is <55 in males and <65 in females	7186	37908	6942|244|0	36370|1521|17	0.9 (0.72, 1.08)	0.2411	6098	21783	5907|191|0	20918|855|10	0.84 (0.68, 1.03)	0.090882	1088	16125	1035|53|0	15452|666|7	1.1 (0.78, 1.55)	0.59346
Benign lipomatous neoplasm, unspecified	848	70748	808|40|0	67905|2812|31	1.2 (0.89, 1.52)	0.2416	621	46413	594|27|0	44597|1799|17	1.13 (0.77, 1.65)	0.53465	227	24335	214|13|0	23308|1013|14	1.37 (0.8, 2.35)	0.24975
Polyp of female genital tract, females only	898	29994	856|41|1	28730|1253|11	1.2 (0.89, 1.5)	0.2422	591	19296	567|24|0	18474|815|7	0.99 (0.66, 1.5)	0.98077	307	10698	289|17|1	10256|438|4	1.52 (0.96, 2.41)	0.073343
Other and unspecified diseases of blood and blood-forming organs	1798	80674	1737|61|0	77413|3222|39	0.86 (0.61, 1.11)	0.2448	1399	53461	1356|43|0	51354|2083|24	0.79 (0.58, 1.06)	0.117	399	27213	381|18|0	26059|1139|15	1.07 (0.67, 1.69)	0.78508
Diverticular disease of large intestine without perforation or abscess	8713	55543	8342|371|0	53316|2196|31	1.07 (0.95, 1.19)	0.2454	6795	34898	6521|274|0	33521|1359|18	1.03 (0.9, 1.18)	0.68116	1918	20645	1821|97|0	19795|837|13	1.19 (0.95, 1.48)	0.12689
Disorder of kidney and ureter, unspecified	2324	77709	2247|75|2	74603|3068|38	0.88 (0.65, 1.1)	0.246	1913	50831	1852|59|2	48853|1955|23	0.86 (0.67, 1.11)	0.25578	411	26878	395|16|0	25750|1113|15	0.92 (0.56, 1.5)	0.74284
Personality and behavioral disorders due to known physiological condition	629	83791	600|29|0	80428|3323|40	1.24 (0.88, 1.6)	0.2465	418	55631	404|14|0	53465|2141|25	0.87 (0.52, 1.45)	0.58453	211	28160	196|15|0	26963|1182|15	1.75 (1.05, 2.9)	0.031158
Benign neoplasm of cerebral meninges	304	72706	289|15|0	69794|2881|31	1.34 (0.84, 1.83)	0.2476	231	47820	221|10|0	45957|1846|17	1.15 (0.62, 2.11)	0.65629	73	24886	68|5|0	23837|1035|14	1.78 (0.77, 4.11)	0.17645
Iridocyclitis	591	83308	564|26|1	79971|3299|38	1.24 (0.87, 1.61)	0.2481	470	55116	450|20|0	52978|2114|24	1.12 (0.72, 1.73)	0.62455	121	28192	114|6|1	26993|1185|14	1.6 (0.82, 3.15)	0.17117
Heart Failure with Reduced Ejection Fraction RGC Definition	1111	59178	1077|34|0	56767|2378|33	0.82 (0.48, 1.16)	0.249	981	36389	952|29|0	34939|1429|21	0.79 (0.54, 1.15)	0.2232	130	22789	125|5|0	21828|949|12	0.96 (0.41, 2.21)	0.92011
Unspecified lump in breast	4753	74998	4546|204|3	72022|2943|33	1.09 (0.94, 1.23)	0.2495	3249	49825	3122|125|2	47891|1913|21	0.98 (0.81, 1.17)	0.79364	1504	25173	1424|79|1	24131|1030|12	1.3 (1.03, 1.65)	0.027337
Pityriasis versicolor	521	70120	506|15|0	67314|2770|36	0.75 (0.26, 1.24)	0.2521	333	45668	324|9|0	43881|1764|23	0.71 (0.37, 1.34)	0.28399	188	24452	182|6|0	23433|1006|13	0.82 (0.38, 1.78)	0.61601
Other and unspecified malignant neoplasm of skin	4260	79157	4107|151|2	75973|3147|37	0.91 (0.74, 1.08)	0.2529	3364	52107	3245|117|2	50067|2018|22	0.93 (0.77, 1.13)	0.48128	896	27050	862|34|0	25906|1129|15	0.82 (0.58, 1.17)	0.27509
Thyrotoxicosis [hyperthyroidism]	2071	74889	1979|91|1	71933|2921|35	1.13 (0.92, 1.34)	0.2529	1565	49511	1492|72|1	47619|1871|21	1.21 (0.96, 1.53)	0.11456	506	25378	487|19|0	24314|1050|14	0.88 (0.56, 1.38)	0.57954
Atrial premature depolarization	526	65194	503|21|2	62570|2590|34	1.25 (0.87, 1.64)	0.2544	378	41245	360|16|2	39622|1602|21	1.39 (0.9, 2.15)	0.13847	148	23949	143|5|0	22948|988|13	0.85 (0.37, 1.97)	0.70819
Other specified abnormal findings of blood chemistry	4386	57681	4223|161|2	55310|2345|26	0.91 (0.75, 1.07)	0.2552	3082	36766	2975|105|2	35280|1472|14	0.87 (0.71, 1.06)	0.15578	1304	20915	1248|56|0	20030|873|12	1 (0.76, 1.32)	0.9816
Other and unspecified dorsopathies, not elsewhere classified	1682	63581	1606|75|1	61040|2512|29	1.14 (0.91, 1.37)	0.2562	1194	41171	1141|52|1	39586|1570|15	1.16 (0.88, 1.52)	0.29326	488	22410	465|23|0	21454|942|14	1.1 (0.73, 1.67)	0.63888
Chronic kidney disease, unspecified	3597	69765	3472|123|2	66953|2778|34	0.9 (0.71, 1.08)	0.2573	3109	44347	2999|109|1	42620|1706|21	0.93 (0.76, 1.14)	0.47453	488	25418	473|14|1	24333|1072|13	0.73 (0.45, 1.2)	0.21354
Radial styloid tenosynovitis [de Quervain]	678	73946	658|20|0	70973|2938|35	0.78 (0.35, 1.21)	0.2576	504	48585	492|12|0	46665|1899|21	0.6 (0.34, 1.05)	0.072486	174	25361	166|8|0	24308|1039|14	1.15 (0.58, 2.26)	0.69133
Acute stress reaction	231	59786	219|12|0	57359|2399|28	1.37 (0.82, 1.92)	0.2587	136	39460	130|6|0	37887|1555|18	1.14 (0.53, 2.47)	0.73408	95	20326	89|6|0	19472|844|10	1.65 (0.76, 3.59)	0.20701
Ventricular premature depolarization	896	65194	855|40|1	62570|2590|34	1.19 (0.89, 1.49)	0.2587	641	41245	615|25|1	39622|1602|21	1.1 (0.75, 1.6)	0.62627	255	23949	240|15|0	22948|988|13	1.38 (0.83, 2.28)	0.21691
Varicose veins of lower extremities with other complications	1051	75618	1002|49|0	72618|2967|33	1.18 (0.89, 1.46)	0.2597	754	49726	720|34|0	47815|1891|20	1.16 (0.83, 1.63)	0.3911	297	25892	282|15|0	24803|1076|13	1.21 (0.73, 2.01)	0.45672
Peripheral vascular disease, unspecified	4597	73894	4430|166|1	70901|2957|36	0.91 (0.75, 1.07)	0.2598	3948	47610	3810|137|1	45702|1885|23	0.88 (0.74, 1.05)	0.16421	649	26284	620|29|0	25199|1072|13	1.06 (0.73, 1.54)	0.76709
Other infective otitis externa	1353	74901	1291|62|0	71933|2934|34	1.16 (0.9, 1.41)	0.2606	940	49454	899|41|0	47542|1890|22	1.12 (0.82, 1.53)	0.47222	413	25447	392|21|0	24391|1044|12	1.23 (0.8, 1.89)	0.35381
Transient cerebral ischemic attacks and related syndromes	3333	63064	3193|135|5	60545|2491|28	1.1 (0.93, 1.27)	0.261	2704	40902	2599|103|2	39309|1575|18	1.02 (0.83, 1.24)	0.87541	629	22162	594|32|3	21236|916|10	1.38 (0.99, 1.92)	0.056102
Nonspecific lymphadenitis	602	75578	574|27|1	72569|2976|33	1.23 (0.87, 1.59)	0.2615	401	49787	382|18|1	47869|1898|20	1.29 (0.83, 2)	0.26308	201	25791	192|9|0	24700|1078|13	1.12 (0.59, 2.13)	0.72405
Coagulation defect, unspecified	836	80920	811|24|1	77661|3219|40	0.81 (0.43, 1.18)	0.263	651	53471	634|16|1	51367|2079|25	0.71 (0.45, 1.12)	0.14174	185	27449	177|8|0	26294|1140|15	1.06 (0.54, 2.08)	0.86556
Cellulitis and acute lymphangitis of other parts of limb	6014	62220	5761|249|4	59724|2473|23	1.08 (0.95, 1.21)	0.2638	4720	40024	4516|201|3	38465|1543|16	1.13 (0.98, 1.31)	0.10212	1294	22196	1245|48|1	21259|930|7	0.9 (0.67, 1.2)	0.4632
Rosacea	3156	69606	3042|112|2	66827|2743|36	0.9 (0.71, 1.09)	0.264	2263	45912	2184|78|1	44132|1756|24	0.88 (0.71, 1.11)	0.28823	893	23694	858|34|1	22695|987|12	0.93 (0.67, 1.3)	0.67222
Unspecified internal derangement of knee	1423	59287	1358|65|0	56898|2358|31	1.15 (0.9, 1.4)	0.2655	1016	38773	969|47|0	37256|1497|20	1.18 (0.89, 1.59)	0.25382	407	20514	389|18|0	19642|861|11	1.07 (0.67, 1.7)	0.78207
Gingivitis and periodontal diseases	402	77163	383|19|0	74076|3051|36	1.28 (0.84, 1.72)	0.2687	309	50967	296|13|0	48980|1965|22	1.12 (0.65, 1.92)	0.67888	93	26196	87|6|0	25096|1086|14	1.69 (0.78, 3.65)	0.18073
Galactorrhea, females only	327	51675	312|14|1	49526|2128|21	1.31 (0.83, 1.79)	0.2705	220	33925	212|8|0	32539|1372|14	0.94 (0.48, 1.85)	0.85878	107	17750	100|6|1	16987|756|7	1.84 (0.93, 3.65)	0.081062
Personal history of infectious and parasitic diseases	820	28526	794|26|0	27374|1140|12	0.81 (0.42, 1.19)	0.2706	608	16386	587|21|0	15740|638|8	0.88 (0.57, 1.35)	0.54585	212	12140	207|5|0	11634|502|4	0.59 (0.25, 1.37)	0.21674
Other demyelinating diseases of central nervous system	566	85656	549|17|0	82229|3388|39	0.77 (0.31, 1.24)	0.2716	363	57344	352|11|0	55113|2206|25	0.79 (0.44, 1.41)	0.42731	203	28312	197|6|0	27116|1182|14	0.74 (0.34, 1.59)	0.43954
Preterm labor, females only	237	50719	225|12|0	48601|2096|22	1.36 (0.81, 1.92)	0.2723	168	33207	161|7|0	31843|1350|14	1.04 (0.5, 2.15)	0.92466	69	17512	64|5|0	16758|746|8	1.98 (0.85, 4.62)	0.11546
Contact with and (suspected) exposure to infections with a predominantly sexual mode of transmission	560	81568	534|26|0	78300|3228|40	1.24 (0.86, 1.63)	0.2729	346	54620	335|11|0	52475|2120|25	0.77 (0.43, 1.38)	0.37868	214	26948	199|15|0	25825|1108|15	1.79 (1.07, 2.99)	0.026014
Polyneuropathy in diseases classified elsewhere	1578	80900	1525|52|1	77633|3230|37	0.86 (0.59, 1.13)	0.2736	1275	53544	1233|41|1	51430|2092|22	0.86 (0.64, 1.17)	0.34214	303	27356	292|11|0	26203|1138|15	0.85 (0.47, 1.52)	0.5849
Hereditary and idiopathic neuropathy	1854	80521	1792|60|2	77279|3205|37	0.87 (0.62, 1.12)	0.2746	1411	53239	1368|41|2	51143|2074|22	0.82 (0.61, 1.1)	0.18004	443	27282	424|19|0	26136|1131|15	1.01 (0.64, 1.59)	0.95919
Other retinal disorders	5332	78239	5107|223|2	75115|3088|36	1.08 (0.94, 1.23)	0.2763	4481	50902	4294|185|2	48926|1954|22	1.1 (0.94, 1.29)	0.24567	851	27337	813|38|0	26189|1134|14	1.02 (0.72, 1.42)	0.92683
Presbyopia	7408	66453	7104|298|6	63785|2639|29	1.07 (0.95, 1.2)	0.2773	6434	41684	6173|255|6	40046|1623|15	1.07 (0.94, 1.23)	0.30687	974	24769	931|43|0	23739|1016|14	1.06 (0.78, 1.45)	0.70798
Major depressive disorder, single episode, moderate	865	55744	837|28|0	53506|2212|26	0.82 (0.45, 1.18)	0.279	634	35917	614|20|0	34504|1397|16	0.78 (0.51, 1.22)	0.2785	231	19827	223|8|0	19002|815|10	0.9 (0.45, 1.77)	0.75025
Disturbances of skin sensation	8338	61817	8022|313|3	59322|2469|26	0.94 (0.82, 1.05)	0.2793	5976	40185	5759|215|2	38621|1549|15	0.93 (0.8, 1.07)	0.28667	2362	21632	2263|98|1	20701|920|11	0.96 (0.78, 1.19)	0.71949
Major depressive disorder, single episode, unspecified	23973	55744	23048|912|13	53506|2212|26	0.96 (0.88, 1.04)	0.2798	17550	35917	16898|643|9	34504|1397|16	0.92 (0.84, 1.02)	0.10465	6423	19827	6150|269|4	19002|815|10	1.03 (0.9, 1.19)	0.64182
Disorders of vitreous body	3685	80683	3527|156|2	77457|3187|39	1.09 (0.93, 1.26)	0.2804	3039	53054	2910|127|2	50998|2032|24	1.11 (0.93, 1.33)	0.26206	646	27629	617|29|0	26459|1155|15	1.03 (0.71, 1.5)	0.87174
Other abnormal immunological findings in serum	1667	66653	1590|76|1	63927|2691|35	1.13 (0.91, 1.36)	0.2809	1093	43669	1042|50|1	41923|1724|22	1.17 (0.88, 1.54)	0.27611	574	22984	548|26|0	22004|967|13	1.07 (0.72, 1.58)	0.74178
Other diseases of biliary tract	1134	77932	1082|52|0	74795|3102|35	1.16 (0.89, 1.44)	0.2812	887	51417	844|43|0	49399|1997|21	1.24 (0.91, 1.67)	0.17212	247	26515	238|9|0	25396|1105|14	0.89 (0.47, 1.68)	0.71554
Supervision of high risk pregnancy, unspecified, females only	1307	44820	1261|46|0	42950|1851|19	0.84 (0.53, 1.15)	0.2828	725	29558	700|25|0	28354|1192|12	0.84 (0.55, 1.28)	0.41221	582	15262	561|21|0	14596|659|7	0.85 (0.54, 1.35)	0.48697
Acute respiratory failure	2408	79213	2325|82|1	76025|3150|38	0.89 (0.67, 1.11)	0.283	1986	51862	1915|70|1	49833|2005|24	0.94 (0.74, 1.18)	0.57768	422	27351	410|12|0	26192|1145|14	0.66 (0.38, 1.16)	0.15003
Benign mammary dysplasia, females only	2400	43161	2293|106|1	41387|1757|17	1.11 (0.92, 1.31)	0.2838	1697	27990	1630|66|1	26853|1126|11	0.99 (0.77, 1.26)	0.90639	703	15171	663|40|0	14534|631|6	1.38 (0.99, 1.91)	0.054304
Positive culture for Methicillin resistant Staphylococcus aureus	3492	45910	3369|122|1	44065|1823|22	0.9 (0.72, 1.09)	0.2838	2762	28083	2676|86|0	26961|1108|14	0.78 (0.62, 0.97)	0.024828	730	17827	693|36|1	17104|715|8	1.27 (0.91, 1.76)	0.15941
Seborrheic keratosis	6315	63230	6048|262|5	60707|2496|27	1.08 (0.94, 1.21)	0.2848	4742	40359	4549|189|4	38787|1556|16	1.07 (0.91, 1.25)	0.42599	1573	22871	1499|73|1	21920|940|11	1.1 (0.86, 1.42)	0.45733
Viral infection, unspecified	430	83325	409|21|0	79983|3301|41	1.26 (0.84, 1.68)	0.2849	277	55653	263|14|0	53485|2142|26	1.32 (0.79, 2.22)	0.29302	153	27672	146|7|0	26498|1159|15	1.15 (0.56, 2.35)	0.71122
Gastritis and duodenitis	3716	67839	3584|130|2	65129|2678|32	0.91 (0.73, 1.08)	0.285	2775	44017	2687|87|1	42289|1708|20	0.81 (0.65, 1)	0.051794	941	23822	897|43|1	22840|970|12	1.15 (0.85, 1.55)	0.37569
Spinal stenosis	6357	74004	6122|231|4	71024|2947|33	0.93 (0.79, 1.06)	0.285	5088	48141	4904|180|4	46251|1870|20	0.93 (0.8, 1.09)	0.38512	1269	25863	1218|51|0	24773|1077|13	0.91 (0.68, 1.21)	0.52087
Pleural effusion, not elsewhere classified	1702	83503	1632|69|1	80166|3297|40	1.14 (0.9, 1.37)	0.2862	1399	55294	1352|47|0	53143|2125|26	0.88 (0.66, 1.18)	0.40285	303	28209	280|22|1	27023|1172|14	1.86 (1.24, 2.79)	0.0027039
Positive culture for Gram Positive Bacteria	25827	45910	24826|991|10	44065|1823|22	0.96 (0.88, 1.04)	0.2867	19360	28083	18652|701|7	26961|1108|14	0.89 (0.81, 0.98)	0.021318	6467	17827	6174|290|3	17104|715|8	1.11 (0.97, 1.27)	0.14458
Disease of blood and blood-forming organs, unspecified	1094	80674	1058|36|0	77413|3222|39	0.84 (0.51, 1.16)	0.288	909	53461	878|31|0	51354|2083|24	0.87 (0.61, 1.24)	0.44757	185	27213	180|5|0	26059|1139|15	0.67 (0.29, 1.55)	0.35197
Abnormalities of gait and mobility	5132	73962	4944|183|5	70983|2947|32	0.92 (0.77, 1.07)	0.2885	4054	48146	3912|138|4	46262|1866|18	0.9 (0.76, 1.08)	0.25919	1078	25816	1032|45|1	24721|1081|14	0.97 (0.72, 1.31)	0.86192
Unspecified iridocyclitis	485	83308	463|21|1	79971|3299|38	1.24 (0.84, 1.65)	0.2903	384	55116	367|17|0	52978|2114|24	1.16 (0.72, 1.87)	0.53081	101	28192	96|4|1	26993|1185|14	1.48 (0.69, 3.19)	0.31797
Other joint disorder, not elsewhere classified	34577	33861	33172|1383|22	32520|1330|11	1.04 (0.97, 1.12)	0.2904	24584	21244	23603|966|15	20432|807|5	1.06 (0.96, 1.17)	0.23374	9993	12617	9569|417|7	12088|523|6	1.01 (0.89, 1.15)	0.86907
Gout, unspecified	4843	75843	4645|194|4	72816|2992|35	1.08 (0.94, 1.23)	0.2914	3842	49628	3686|154|2	47694|1911|23	1.09 (0.92, 1.29)	0.30223	1001	26215	959|40|2	25122|1081|12	1.05 (0.77, 1.43)	0.75499
Excessive and frequent menstruation with irregular cycle, females only	800	27941	774|26|0	26781|1149|11	0.81 (0.42, 1.2)	0.2916	473	18062	456|17|0	17303|752|7	0.86 (0.53, 1.4)	0.54931	327	9879	318|9|0	9478|397|4	0.73 (0.38, 1.39)	0.337
Other abnormal products of conception, females only	665	51208	643|22|0	49065|2121|22	0.8 (0.38, 1.22)	0.2919	446	33622	430|16|0	32242|1366|14	0.86 (0.52, 1.41)	0.54778	219	17586	213|6|0	16823|755|8	0.67 (0.31, 1.45)	0.30837
Benign mammary dysplasia, all individuals	2404	77101	2297|106|1	74044|3022|35	1.11 (0.91, 1.31)	0.292	1699	51261	1632|66|1	49283|1956|22	0.98 (0.77, 1.26)	0.89918	705	25840	665|40|0	24761|1066|13	1.37 (0.99, 1.9)	0.056654
Encounter for adjustment and management of implanted device	842	72289	816|25|1	69374|2880|35	0.82 (0.44, 1.19)	0.293	637	47152	618|18|1	45305|1825|22	0.83 (0.54, 1.29)	0.40528	205	25137	198|7|0	24069|1055|13	0.79 (0.38, 1.62)	0.51221
Synovitis and tenosynovitis, unspecified	1321	73946	1261|60|0	70973|2938|35	1.15 (0.89, 1.4)	0.2976	964	48585	925|39|0	46665|1899|21	1.02 (0.74, 1.41)	0.88845	357	25361	336|21|0	24308|1039|14	1.41 (0.92, 2.17)	0.11784
Impacted cerumen	5459	73510	5228|227|4	70571|2905|34	1.08 (0.94, 1.21)	0.2977	4155	48181	3986|166|3	46289|1871|21	1.05 (0.9, 1.24)	0.52782	1304	25329	1242|61|1	24282|1034|13	1.14 (0.88, 1.47)	0.33842
Congenital malformations of cardiac septa	763	84700	739|24|0	81295|3364|41	0.81 (0.42, 1.21)	0.2983	580	56406	562|18|0	54199|2181|26	0.81 (0.51, 1.28)	0.36816	183	28294	177|6|0	27096|1183|15	0.81 (0.38, 1.76)	0.60181
Fatty (change of) liver, not elsewhere classified	1944	75113	1876|68|0	72097|2978|38	0.88 (0.64, 1.12)	0.2985	1332	48934	1288|44|0	47023|1887|24	0.84 (0.62, 1.14)	0.26344	612	26179	588|24|0	25074|1091|14	0.95 (0.64, 1.43)	0.81199
Cough	19344	41674	18583|754|7	39954|1698|22	0.95 (0.87, 1.04)	0.2996	14014	25974	13503|506|5	24910|1052|12	0.88 (0.79, 0.98)	0.023775	5330	15700	5080|248|2	15044|646|10	1.11 (0.95, 1.28)	0.17993
Injury of unspecified body region	4726	71787	4550|175|1	68890|2861|36	0.92 (0.77, 1.08)	0.3004	3573	47154	3450|122|1	45308|1822|24	0.87 (0.73, 1.05)	0.14521	1153	24633	1100|53|0	23582|1039|12	1.05 (0.79, 1.38)	0.74103
Female genital prolapse, females only	2355	29523	2246|108|1	28277|1235|11	1.11 (0.91, 1.31)	0.3023	1745	18922	1670|74|1	18116|799|7	1.03 (0.81, 1.31)	0.79914	610	10601	576|34|0	10161|436|4	1.31 (0.91, 1.88)	0.14031
Inflamed seborrheic keratosis	2145	63230	2050|94|1	60707|2496|27	1.12 (0.91, 1.33)	0.3026	1605	40359	1534|70|1	38787|1556|16	1.15 (0.9, 1.48)	0.25053	540	22871	516|24|0	21920|940|11	1.02 (0.67, 1.54)	0.93598
Hereditary and idiopathic neuropathy, unspecified	1600	80521	1547|51|2	77279|3205|37	0.87 (0.6, 1.14)	0.3031	1212	53239	1176|34|2	51143|2074|22	0.8 (0.58, 1.11)	0.18036	388	27282	371|17|0	26136|1131|15	1.04 (0.64, 1.67)	0.8859
Disorder of pigmentation, unspecified	460	67431	438|22|0	64755|2648|28	1.24 (0.83, 1.66)	0.3042	324	43418	309|15|0	41741|1660|17	1.21 (0.73, 2.01)	0.45983	136	24013	129|7|0	23014|988|11	1.31 (0.64, 2.71)	0.46176
Twin pregnancy, females only	304	48080	289|15|0	46093|1967|20	1.3 (0.8, 1.8)	0.3056	216	31512	206|10|0	30233|1267|12	1.19 (0.64, 2.23)	0.57991	88	16568	83|5|0	15860|700|8	1.52 (0.65, 3.55)	0.32995
Nonspecific lymphadenitis, unspecified	571	75578	545|25|1	72569|2976|33	1.22 (0.84, 1.59)	0.3063	378	49787	360|17|1	47869|1898|20	1.3 (0.83, 2.04)	0.25269	193	25791	185|8|0	24700|1078|13	1.05 (0.53, 2.06)	0.89852
Chronic obstructive pulmonary disease with (acute) exacerbation	3383	65613	3260|123|0	62966|2613|34	0.91 (0.72, 1.09)	0.3066	2712	42567	2620|92|0	40878|1667|22	0.86 (0.7, 1.07)	0.16929	671	23046	640|31|0	22088|946|12	1.06 (0.74, 1.52)	0.74919
Atrioventricular and left bundle-branch block	2154	67100	2080|74|0	64388|2676|36	0.88 (0.64, 1.12)	0.3073	1757	42570	1694|63|0	40895|1653|22	0.94 (0.72, 1.22)	0.64084	397	24530	386|11|0	23493|1023|14	0.64 (0.36, 1.16)	0.14411
Lichen simplex chronicus and prurigo	843	77053	804|39|0	73955|3060|38	1.18 (0.86, 1.49)	0.3082	630	50938	600|30|0	48950|1964|24	1.22 (0.85, 1.75)	0.28415	213	26115	204|9|0	25005|1096|14	1.06 (0.56, 2.01)	0.86137
Positive Dog dander IgE based on outpatient maximum lifetime value	842	1926	802|40|0	1852|73|1	1.23 (0.83, 1.63)	0.3089	583	1332	559|24|0	1276|55|1	0.96 (0.59, 1.56)	0.86921	259	594	243|16|0	576|18|0	2.04 (1.02, 4.09)	0.044021
Nonrheumatic aortic valve disorder, unspecified	1984	67252	1903|80|1	64541|2675|36	1.13 (0.9, 1.36)	0.3091	1731	42700	1664|66|1	41025|1653|22	1.09 (0.84, 1.4)	0.52496	253	24552	239|14|0	23516|1022|14	1.32 (0.78, 2.23)	0.30732
Age Related Macular Degeneration by eMERGE Network EMR Phenotype Algorithm	1955	8818	1863|91|1	8470|343|5	1.14 (0.89, 1.39)	0.3093	1715	7379	1638|76|1	7092|283|4	1.12 (0.85, 1.47)	0.41087	240	1439	225|15|0	1378|60|1	1.25 (0.65, 2.37)	0.50418
Other secondary pulmonary hypertension	1943	81817	1860|83|0	78557|3220|40	1.12 (0.9, 1.34)	0.3111	1660	53879	1596|64|0	51794|2059|26	1.01 (0.79, 1.3)	0.93417	283	27938	264|19|0	26763|1161|14	1.57 (1, 2.49)	0.051439
ACE Inhibitor Intolerance	3925	17893	3758|166|1	17211|671|11	1.09 (0.92, 1.27)	0.3115	3090	13091	2966|123|1	12604|477|10	1.04 (0.85, 1.27)	0.72808	835	4802	792|43|0	4607|194|1	1.28 (0.91, 1.8)	0.1599
Positive Urine Erythrocytes based on outpatient central tendency value	1070	2329	1021|49|0	2243|85|1	1.2 (0.84, 1.57)	0.3121	879	1761	840|39|0	1696|64|1	1.16 (0.77, 1.74)	0.48448	191	568	181|10|0	547|21|0	1.4 (0.64, 3.06)	0.39748
Other injury of unspecified body region	4571	71787	4401|169|1	68890|2861|36	0.92 (0.77, 1.08)	0.3128	3459	47154	3342|116|1	45308|1822|24	0.86 (0.71, 1.03)	0.10823	1112	24633	1059|53|0	23582|1039|12	1.09 (0.82, 1.43)	0.56217
Malignant neoplasm of prostate, males only	2322	31875	2227|95|0	30686|1171|18	1.12 (0.9, 1.33)	0.3136	1781	21663	1711|70|0	20890|762|11	1.14 (0.88, 1.46)	0.32609	541	10212	516|25|0	9796|409|7	1.07 (0.71, 1.63)	0.74587
Rosacea, unspecified	3047	69606	2936|109|2	66827|2743|36	0.91 (0.72, 1.1)	0.3136	2191	45912	2113|77|1	44132|1756|24	0.9 (0.72, 1.13)	0.38324	856	23694	823|32|1	22695|987|12	0.91 (0.65, 1.29)	0.61133
Trigger finger	2761	73946	2662|99|0	70973|2938|35	0.9 (0.7, 1.1)	0.3137	2214	48585	2140|74|0	46665|1899|21	0.84 (0.66, 1.06)	0.13887	547	25361	522|25|0	24308|1039|14	1.11 (0.75, 1.66)	0.59876
Non-pressure chronic ulcer of other part of foot	1235	67873	1196|39|0	65178|2667|28	0.85 (0.53, 1.17)	0.3146	1093	43604	1059|34|0	41928|1659|17	0.84 (0.6, 1.18)	0.32041	142	24269	137|5|0	23250|1008|11	0.91 (0.39, 2.09)	0.82033
Other signs and symptoms in breast	741	75651	706|35|0	72646|2971|34	1.19 (0.85, 1.52)	0.3149	506	50322	480|26|0	48370|1930|22	1.29 (0.87, 1.9)	0.2021	235	25329	226|9|0	24276|1041|12	0.95 (0.5, 1.8)	0.86807
Chronic Obstructive Pulmonary Disease RGC Composite Definition in Patients with GOLD Stage 2-4 by Spirometry	3205	55855	3088|117|0	53589|2236|30	0.91 (0.72, 1.1)	0.3159	2545	35656	2461|84|0	34238|1400|18	0.83 (0.66, 1.04)	0.10298	660	20199	627|33|0	19351|836|12	1.13 (0.8, 1.61)	0.48848
Other superficial mycoses	721	70120	698|23|0	67314|2770|36	0.81 (0.41, 1.22)	0.3165	484	45668	469|15|0	43881|1764|23	0.8 (0.48, 1.31)	0.37155	237	24452	229|8|0	23433|1006|13	0.85 (0.43, 1.67)	0.63361
Melanocytic nevi, unspecified	1314	69991	1255|58|1	67195|2766|30	1.14 (0.88, 1.4)	0.3176	847	46049	810|37|0	44262|1771|16	1.11 (0.8, 1.54)	0.52506	467	23942	445|21|1	22933|995|14	1.18 (0.78, 1.79)	0.41992
Other specified symptoms and signs involving the circulatory and respiratory systems	5033	53073	4844|187|2	50936|2109|28	0.93 (0.78, 1.08)	0.3194	3563	33655	3430|131|2	32340|1296|19	0.95 (0.8, 1.14)	0.59572	1470	19418	1414|56|0	18596|813|9	0.87 (0.66, 1.14)	0.31351
Anti Nuclear Antibody	7052	18315	6776|274|2	17543|766|6	0.93 (0.79, 1.07)	0.3195	5184	12828	4986|197|1	12314|510|4	0.94 (0.8, 1.12)	0.4938	1868	5487	1790|77|1	5229|256|2	0.9 (0.7, 1.17)	0.43897
Hirsutism	915	70303	872|43|0	67488|2779|36	1.17 (0.86, 1.47)	0.3196	607	46424	581|26|0	44621|1779|24	1.07 (0.72, 1.58)	0.73942	308	23879	291|17|0	22867|1000|12	1.33 (0.82, 2.16)	0.24163
Gastro-esophageal reflux disease	33649	43481	32275|1362|12	41764|1694|23	1.04 (0.96, 1.11)	0.32	24615	26772	23676|930|9	25708|1051|13	0.96 (0.88, 1.05)	0.34229	9034	16709	8599|432|3	16056|643|10	1.21 (1.07, 1.37)	0.0025825
Other coagulation defects	2303	80920	2222|80|1	77661|3219|40	0.9 (0.68, 1.11)	0.3217	1732	53471	1678|53|1	51367|2079|25	0.8 (0.61, 1.04)	0.099597	571	27449	544|27|0	26294|1140|15	1.13 (0.77, 1.65)	0.53602
Other behavioral and emotional disorders with onset usually occurring in childhood and adolescence	459	85119	437|22|0	81720|3358|41	1.23 (0.82, 1.65)	0.3243	266	57075	251|15|0	54865|2184|26	1.42 (0.86, 2.37)	0.17165	193	28044	186|7|0	26855|1174|15	0.92 (0.45, 1.89)	0.81756
Localization-related (focal) (partial) symptomatic epilepsy and epileptic syndromes with simple partial seizures	245	63909	235|9|1	61364|2517|28	1.33 (0.76, 1.89)	0.3248	166	41602	161|5|0	39991|1593|18	0.83 (0.36, 1.92)	0.67105	79	22307	74|4|1	21373|924|10	1.97 (0.91, 4.25)	0.083887
Malignant neoplasm of thyroid gland	801	86403	775|26|0	82938|3424|41	0.83 (0.45, 1.21)	0.3256	627	57669	607|20|0	55421|2222|26	0.82 (0.53, 1.27)	0.37529	174	28734	168|6|0	27517|1202|15	0.84 (0.39, 1.82)	0.66775
Acne, unspecified	655	69136	624|31|0	66374|2728|34	1.2 (0.84, 1.56)	0.3257	387	45724	365|22|0	43952|1749|23	1.42 (0.92, 2.19)	0.11159	268	23412	259|9|0	22422|979|11	0.81 (0.42, 1.56)	0.5314
Chronic rhinitis, nasopharyngitis and pharyngitis	6436	66547	6192|242|2	63847|2667|33	0.94 (0.8, 1.07)	0.3259	4529	43883	4371|157|1	42154|1708|21	0.88 (0.75, 1.04)	0.12648	1907	22664	1821|85|1	21693|959|12	1.05 (0.84, 1.31)	0.67824
Secondary malignant neoplasm of respiratory and digestive organs	589	85391	563|25|1	81978|3373|40	1.21 (0.83, 1.58)	0.3266	451	56953	431|19|1	54744|2184|25	1.25 (0.81, 1.91)	0.30821	138	28438	132|6|0	27234|1189|15	1.08 (0.5, 2.32)	0.85282
Unspecified visual disturbance	1166	73751	1112|54|0	70785|2930|36	1.14 (0.88, 1.41)	0.3266	852	48203	814|38|0	46308|1872|23	1.12 (0.81, 1.55)	0.48798	314	25548	298|16|0	24477|1058|13	1.2 (0.74, 1.96)	0.46468
Other signs and symptoms in breast, females only	719	41864	685|34|0	40134|1713|17	1.18 (0.85, 1.52)	0.3286	490	27169	465|25|0	26051|1107|11	1.28 (0.86, 1.9)	0.22935	229	14695	220|9|0	14083|606|6	0.97 (0.51, 1.85)	0.9299
Tinnitus	1823	75127	1759|64|0	72101|2994|32	0.88 (0.64, 1.13)	0.3289	1287	49351	1239|48|0	47402|1929|20	0.95 (0.72, 1.27)	0.74608	536	25776	520|16|0	24699|1065|12	0.71 (0.43, 1.16)	0.16888
Ingrowing nail	2808	66845	2683|125|0	64153|2660|32	1.09 (0.91, 1.28)	0.3291	2168	43754	2071|97|0	42047|1687|20	1.12 (0.91, 1.38)	0.27206	640	23091	612|28|0	22106|973|12	1.01 (0.69, 1.46)	0.97706
Other and unspecified hearing loss	5474	72662	5273|198|3	69743|2889|30	0.93 (0.78, 1.08)	0.3291	4243	47434	4102|139|2	45575|1841|18	0.86 (0.72, 1.02)	0.086833	1231	25228	1171|59|1	24168|1048|12	1.12 (0.86, 1.45)	0.41339
Unspecified severe protein-calorie malnutrition	341	85877	325|16|0	82434|3402|41	1.27 (0.79, 1.74)	0.3298	265	57224	254|11|0	54987|2211|26	1.1 (0.62, 1.97)	0.74228	76	28653	71|5|0	27447|1191|15	1.68 (0.73, 3.86)	0.21873
Other cardiac arrhythmias	4020	65194	3875|142|3	62570|2590|34	0.92 (0.75, 1.09)	0.3301	3057	41245	2950|105|2	39622|1602|21	0.92 (0.76, 1.13)	0.4435	963	23949	925|37|1	22948|988|13	0.9 (0.65, 1.25)	0.53957
Melanocytic nevi	1578	69991	1508|69|1	67195|2766|30	1.12 (0.89, 1.36)	0.3302	1018	46049	977|41|0	44262|1771|16	1.02 (0.75, 1.4)	0.87803	560	23942	531|28|1	22933|995|14	1.28 (0.89, 1.84)	0.18782
Diverticular disease of intestine	9002	55543	8623|379|0	53316|2196|31	1.06 (0.94, 1.18)	0.3304	6982	34898	6704|278|0	33521|1359|18	1.02 (0.88, 1.17)	0.81702	2020	20645	1919|101|0	19795|837|13	1.17 (0.94, 1.46)	0.14761
Chronic obstructive pulmonary disease, unspecified	8987	65613	8647|340|0	62966|2613|34	0.94 (0.83, 1.06)	0.3312	6957	42567	6710|247|0	40878|1667|22	0.9 (0.78, 1.03)	0.13765	2030	23046	1937|93|0	22088|946|12	1.06 (0.85, 1.32)	0.589
Heart disease, unspecified	1244	66304	1189|55|0	63624|2645|35	1.14 (0.87, 1.41)	0.3317	1007	41940	966|41|0	40290|1628|22	1.07 (0.78, 1.47)	0.66419	237	24364	223|14|0	23334|1017|13	1.37 (0.81, 2.32)	0.24211
Carotid Artery Arteriosclerotic Disease by eMERGE Network EMR Phenotype Algorithm	7596	63511	7317|276|3	60968|2512|31	0.94 (0.81, 1.07)	0.3321	6251	41677	6033|217|1	40022|1634|21	0.89 (0.76, 1.03)	0.11879	1345	21834	1284|59|2	20946|878|10	1.12 (0.85, 1.46)	0.42008
Urethral stricture, unspecified	395	74109	378|16|1	71148|2927|34	1.25 (0.8, 1.7)	0.3322	311	48632	299|11|1	46719|1892|21	1.16 (0.68, 1.98)	0.58813	84	25477	79|5|0	24429|1035|13	1.49 (0.65, 3.39)	0.34484
Portal hypertension	408	75113	390|17|1	72097|2978|38	1.24 (0.8, 1.68)	0.3332	318	48934	305|12|1	47023|1887|24	1.17 (0.7, 1.97)	0.54917	90	26179	85|5|0	25074|1091|14	1.45 (0.63, 3.32)	0.38482
Nasal polyp	534	69407	509|25|0	66611|2762|34	1.21 (0.82, 1.6)	0.334	370	45991	354|16|0	44195|1775|21	1.15 (0.71, 1.87)	0.57527	164	23416	155|9|0	22416|987|13	1.32 (0.7, 2.51)	0.39026
Disorder of teeth and supporting structures, unspecified	746	75741	723|23|0	72705|3000|36	0.82 (0.42, 1.22)	0.3362	532	50048	519|13|0	48094|1932|22	0.62 (0.36, 1.07)	0.084297	214	25693	204|10|0	24611|1068|14	1.17 (0.63, 2.16)	0.61342
Other migraine	1944	61545	1874|69|1	59089|2428|28	0.89 (0.65, 1.13)	0.3362	1330	40170	1282|47|1	38610|1542|18	0.91 (0.68, 1.21)	0.51565	614	21375	592|22|0	20479|886|10	0.85 (0.56, 1.3)	0.45051
Amenorrhea, unspecified, females only	4462	28331	4291|171|0	27144|1176|11	0.91 (0.73, 1.1)	0.3364	3027	18269	2920|107|0	17503|759|7	0.81 (0.64, 1.02)	0.072778	1435	10062	1371|64|0	9641|417|4	1.11 (0.83, 1.47)	0.49624
Abnormal findings in specimens from other organs, systems and tissues	1339	82044	1293|45|1	78742|3262|40	0.87 (0.58, 1.16)	0.3372	967	54714	934|33|0	52572|2116|26	0.86 (0.61, 1.21)	0.37329	372	27330	359|12|1	26170|1146|14	0.9 (0.54, 1.52)	0.69412
Arthropathic psoriasis	505	83257	481|24|0	79919|3299|39	1.21 (0.82, 1.61)	0.339	354	55495	338|16|0	53340|2131|24	1.17 (0.72, 1.91)	0.52799	151	27762	143|8|0	26579|1168|15	1.3 (0.66, 2.55)	0.44796
Other disorders of pituitary gland	304	79642	290|14|0	76431|3172|39	1.28 (0.77, 1.79)	0.3401	225	52686	217|8|0	50614|2046|26	0.94 (0.48, 1.84)	0.84916	79	26956	73|6|0	25817|1126|13	1.93 (0.89, 4.16)	0.095606
Unilateral primary osteoarthritis of knee	5684	64151	5448|233|3	61640|2478|33	1.07 (0.93, 1.21)	0.3404	4289	41024	4111|175|3	39469|1537|18	1.12 (0.95, 1.31)	0.18441	1395	23127	1337|58|0	22171|941|15	0.95 (0.72, 1.25)	0.70981
Encounter for immunization	51103	24615	49078|1998|27	23599|1011|5	0.96 (0.89, 1.04)	0.3406	36652	14773	35250|1382|20	14156|617|0	0.92 (0.83, 1.01)	0.090772	14451	9842	13828|616|7	9443|394|5	1.04 (0.92, 1.19)	0.5151
Other inflammation of vagina and vulva, females only	4909	42214	4694|214|1	40477|1718|19	1.07 (0.93, 1.22)	0.3409	3275	27653	3140|134|1	26527|1114|12	1.01 (0.84, 1.22)	0.88836	1634	14561	1554|80|0	13950|604|7	1.18 (0.93, 1.5)	0.16701
Hematuria, unspecified	7669	62067	7380|288|1	59568|2469|30	0.94 (0.82, 1.07)	0.3438	5650	39756	5448|201|1	38178|1561|17	0.91 (0.78, 1.06)	0.20973	2019	22311	1932|87|0	21390|908|13	1.02 (0.82, 1.28)	0.86344
Streptococcal pharyngitis	1849	58500	1781|67|1	56162|2307|31	0.88 (0.63, 1.14)	0.3438	1183	39184	1143|40|0	37666|1499|19	0.82 (0.59, 1.15)	0.25509	666	19316	638|27|1	18496|808|12	0.98 (0.66, 1.44)	0.90218
Stomatitis and related lesions	986	75804	941|45|0	72768|3000|36	1.15 (0.86, 1.45)	0.3448	710	49985	678|32|0	48029|1934|22	1.15 (0.81, 1.63)	0.43985	276	25819	263|13|0	24739|1066|14	1.16 (0.68, 1.99)	0.58576
Other melanin hyperpigmentation	350	67431	334|16|0	64755|2648|28	1.26 (0.78, 1.74)	0.3463	233	43418	225|8|0	41741|1660|17	0.92 (0.47, 1.81)	0.81626	117	24013	109|8|0	23014|988|11	1.74 (0.87, 3.44)	0.11493
Stress incontinence (female) (male)	3520	63965	3368|150|2	61421|2517|27	1.09 (0.91, 1.26)	0.3472	2652	41664	2550|101|1	40026|1621|17	0.93 (0.76, 1.15)	0.52185	868	22301	818|49|1	21395|896|10	1.47 (1.09, 1.98)	0.010611
Acute vaginitis, females only	4731	42214	4524|206|1	40477|1718|19	1.07 (0.93, 1.22)	0.3481	3140	27653	3012|127|1	26527|1114|12	1 (0.83, 1.21)	0.98863	1591	14561	1512|79|0	13950|604|7	1.2 (0.95, 1.53)	0.13193
Nonrheumatic mitral (valve) insufficiency	2411	67403	2307|104|0	64685|2682|36	1.1 (0.9, 1.31)	0.3491	1937	42840	1854|83|0	41159|1659|22	1.14 (0.9, 1.43)	0.27163	474	24563	453|21|0	23526|1023|14	0.98 (0.63, 1.52)	0.93422
Positive House dust hollister IgE based on outpatient maximum lifetime value	649	1042	621|28|0	1008|34|0	1.28 (0.76, 1.81)	0.3491	459	759	441|18|0	733|26|0	1.1 (0.59, 2.05)	0.76106	190	283	180|10|0	275|8|0	1.86 (0.71, 4.9)	0.20795
Secondary malignant neoplasm of other and unspecified sites	699	85320	669|29|1	81905|3375|40	1.18 (0.83, 1.53)	0.3508	516	56902	491|24|1	54693|2184|25	1.33 (0.9, 1.96)	0.14766	183	28418	178|5|0	27212|1191|15	0.68 (0.29, 1.56)	0.36388
Hypersomnia	3554	56409	3403|150|1	54151|2232|26	1.08 (0.92, 1.25)	0.352	2623	36383	2515|107|1	34962|1405|16	1.06 (0.87, 1.29)	0.57579	931	20026	888|43|0	19189|827|10	1.14 (0.84, 1.56)	0.39392
Cardiomegaly	903	66304	875|27|1	63624|2645|35	0.84 (0.48, 1.2)	0.3524	710	41940	690|19|1	40290|1628|22	0.78 (0.51, 1.2)	0.26287	193	24364	185|8|0	23334|1017|13	1.01 (0.51, 1.99)	0.97473
Abnormal serum enzyme levels	4536	65470	4363|173|0	62797|2638|35	0.93 (0.77, 1.08)	0.3528	3277	42757	3152|125|0	41053|1682|22	0.95 (0.79, 1.14)	0.56908	1259	22713	1211|48|0	21744|956|13	0.88 (0.66, 1.18)	0.40084
Missed abortion, females only	621	51208	600|21|0	49065|2121|22	0.82 (0.39, 1.24)	0.3538	417	33622	402|15|0	32242|1366|14	0.86 (0.52, 1.44)	0.57817	204	17586	198|6|0	16823|755|8	0.71 (0.33, 1.56)	0.39925
Other acute sinusitis	955	43938	914|39|2	42182|1737|19	1.15 (0.85, 1.46)	0.3573	737	28537	705|31|1	27425|1101|11	1.15 (0.81, 1.63)	0.4295	218	15401	209|8|1	14757|636|8	1.16 (0.63, 2.14)	0.63643
Disorders of iron metabolism	556	60296	539|17|0	57800|2464|32	0.8 (0.34, 1.27)	0.3579	408	38020	398|10|0	36468|1531|21	0.64 (0.35, 1.17)	0.14315	148	22276	141|7|0	21332|933|11	1.12 (0.55, 2.3)	0.75735
Chronic rhinitis	6360	66547	6118|240|2	63847|2667|33	0.94 (0.81, 1.07)	0.3592	4477	43883	4321|155|1	42154|1708|21	0.88 (0.75, 1.04)	0.12523	1883	22664	1797|85|1	21693|959|12	1.06 (0.85, 1.32)	0.59915
Thrombocytopenia, unspecified	2038	80500	1967|71|0	77247|3214|39	0.9 (0.66, 1.13)	0.3599	1573	53172	1524|49|0	51078|2070|24	0.81 (0.61, 1.08)	0.146	465	27328	443|22|0	26169|1144|15	1.12 (0.73, 1.7)	0.60612
Abnormal levels of other serum enzymes	3413	65470	3284|129|0	62797|2638|35	0.92 (0.74, 1.1)	0.3614	2450	42757	2360|90|0	41053|1682|22	0.91 (0.74, 1.13)	0.40528	963	22713	924|39|0	21744|956|13	0.94 (0.68, 1.29)	0.69178
Cataract extraction status	1631	27873	1555|74|2	26733|1127|13	1.13 (0.87, 1.38)	0.3614	1422	15979	1361|59|2	15335|636|8	1.04 (0.78, 1.39)	0.78892	209	11894	194|15|0	11398|491|5	1.53 (0.87, 2.68)	0.13974
Atrophy of thyroid (acquired)	1265	63565	1208|57|0	61045|2489|31	1.13 (0.87, 1.4)	0.3616	902	41304	859|43|0	39725|1562|17	1.23 (0.9, 1.67)	0.19212	363	22261	349|14|0	21320|927|14	0.89 (0.53, 1.51)	0.67531
Pulmonary embolism	2345	82732	2244|100|1	79427|3265|40	1.1 (0.9, 1.29)	0.3624	1813	54674	1736|77|0	52550|2098|26	1.1 (0.87, 1.38)	0.43219	532	28058	508|23|1	26877|1167|14	1.1 (0.74, 1.63)	0.64472
Dysmenorrhea, unspecified, females only	2258	29019	2154|103|1	27802|1206|11	1.1 (0.89, 1.32)	0.3632	1419	18683	1361|57|1	17885|791|7	0.91 (0.68, 1.2)	0.49286	839	10336	793|46|0	9917|415|4	1.43 (1.03, 1.97)	0.030425
Fibromyalgia	2257	36827	2176|80|1	35345|1468|14	0.9 (0.67, 1.13)	0.3635	1559	22775	1513|45|1	21897|870|8	0.78 (0.57, 1.05)	0.096647	698	14052	663|35|0	13448|598|6	1.1 (0.78, 1.57)	0.58295
Disorder of the skin and subcutaneous tissue, unspecified	4260	61482	4085|171|4	59037|2420|25	1.07 (0.92, 1.23)	0.3653	3284	39168	3160|120|4	37653|1499|16	1.01 (0.84, 1.22)	0.89747	976	22314	925|51|0	21384|921|9	1.24 (0.93, 1.66)	0.13822
Sequelae of cerebral infarction	1491	78105	1439|52|0	74938|3131|36	0.88 (0.61, 1.16)	0.3676	1213	50995	1172|41|0	48985|1987|23	0.88 (0.64, 1.2)	0.406	278	27110	267|11|0	25953|1144|13	0.9 (0.5, 1.61)	0.72147
Maternal care for other conditions predominantly related to pregnancy, females only	1469	47852	1416|53|0	45856|1975|21	0.88 (0.59, 1.16)	0.3678	889	31536	849|40|0	30247|1276|13	1.05 (0.75, 1.47)	0.7671	580	16316	567|13|0	15609|699|8	0.54 (0.31, 0.93)	0.026222
Hypofunction and other disorders of the pituitary gland	695	79642	663|32|0	76431|3172|39	1.17 (0.83, 1.52)	0.369	548	52686	524|24|0	50614|2046|26	1.12 (0.75, 1.67)	0.5911	147	26956	139|8|0	25817|1126|13	1.34 (0.68, 2.65)	0.39212
Dependence on enabling machines and devices, not elsewhere classified	1395	30659	1347|48|0	29429|1216|14	0.87 (0.58, 1.17)	0.3694	1200	17784	1159|41|0	17083|692|9	0.87 (0.64, 1.2)	0.40856	195	12875	188|7|0	12346|524|5	0.88 (0.42, 1.82)	0.72589
Gout	4925	75843	4726|195|4	72816|2992|35	1.07 (0.92, 1.22)	0.3694	3904	49628	3748|154|2	47694|1911|23	1.07 (0.91, 1.27)	0.40298	1021	26215	978|41|2	25122|1081|12	1.05 (0.78, 1.43)	0.73243
Pain in joint	34283	33861	32898|1364|21	32520|1330|11	1.04 (0.96, 1.11)	0.3712	24391	21244	23422|954|15	20432|807|5	1.05 (0.96, 1.16)	0.27757	9892	12617	9476|410|6	12088|523|6	1 (0.88, 1.14)	0.97593
Crohn's disease of large intestine	385	82216	367|18|0	78917|3260|39	1.23 (0.78, 1.68)	0.3718	278	54712	265|13|0	52576|2112|24	1.24 (0.72, 2.12)	0.43419	107	27504	102|5|0	26341|1148|15	1.2 (0.52, 2.77)	0.66342
Lesion of ulnar nerve	1086	71205	1049|37|0	68330|2838|37	0.86 (0.54, 1.19)	0.3719	801	46798	774|27|0	44963|1812|23	0.87 (0.6, 1.27)	0.47045	285	24407	275|10|0	23367|1026|14	0.85 (0.46, 1.56)	0.59598
Paroxysmal tachycardia	2890	67132	2769|118|3	64416|2681|35	1.09 (0.9, 1.27)	0.3723	2213	42632	2115|96|2	40953|1658|21	1.17 (0.96, 1.44)	0.12761	677	24500	654|22|1	23463|1023|14	0.81 (0.54, 1.21)	0.30775
Other and unspecified arthropathy	1793	74582	1715|78|0	71608|2939|35	1.11 (0.88, 1.33)	0.3736	1368	48716	1313|55|0	46824|1870|22	1.04 (0.79, 1.36)	0.77867	425	25866	402|23|0	24784|1069|13	1.29 (0.85, 1.95)	0.23073
Chronic sinusitis	5632	65378	5419|212|1	62751|2596|31	0.94 (0.8, 1.08)	0.3743	3818	43199	3684|134|0	41509|1669|21	0.89 (0.74, 1.06)	0.17986	1814	22179	1735|78|1	21242|927|10	1.03 (0.82, 1.3)	0.77361
Edema, not elsewhere classified	12548	41509	12024|519|5	39859|1628|22	1.05 (0.94, 1.15)	0.3761	9833	25458	9427|402|4	24478|966|14	1.05 (0.93, 1.19)	0.40585	2715	16051	2597|117|1	15381|662|8	1.04 (0.84, 1.27)	0.73804
Diabetic Nephropathy by RGC Loose Definition	5803	10630	5608|192|3	10259|366|5	0.92 (0.73, 1.11)	0.3771	4794	8167	4628|163|3	7895|269|3	0.99 (0.8, 1.23)	0.94286	1009	2463	980|29|0	2364|97|2	0.65 (0.41, 1.01)	0.056046
Other and unspecified lesions of oral mucosa	638	76030	610|27|1	72987|3007|36	1.18 (0.82, 1.54)	0.3771	492	50162	472|19|1	48208|1932|22	1.12 (0.73, 1.71)	0.61281	146	25868	138|8|0	24779|1075|14	1.34 (0.68, 2.63)	0.39455
Attention-deficit hyperactivity disorder, predominantly inattentive type	940	84889	897|43|0	81509|3339|41	1.15 (0.84, 1.45)	0.3775	601	56934	573|28|0	54736|2172|26	1.18 (0.81, 1.73)	0.38351	339	27955	324|15|0	26773|1167|15	1.08 (0.65, 1.8)	0.75961
Presence of other devices	748	30588	715|33|0	29358|1216|14	1.17 (0.82, 1.52)	0.3782	502	17778	486|16|0	17074|695|9	0.78 (0.47, 1.28)	0.32213	246	12810	229|17|0	12284|521|5	1.74 (1.06, 2.85)	0.027657
Hemorrhoids and perianal venous thrombosis	6242	55029	6009|231|2	52814|2182|33	0.94 (0.8, 1.08)	0.3786	4688	34565	4523|163|2	33205|1342|18	0.91 (0.77, 1.07)	0.24363	1554	20464	1486|68|0	19609|840|15	1.02 (0.8, 1.31)	0.8642
Penicillin Allergy	4372	45272	4199|171|2	43384|1864|24	0.93 (0.78, 1.09)	0.3786	2861	29147	2750|110|1	27970|1159|18	0.94 (0.77, 1.14)	0.53665	1511	16125	1449|61|1	15414|705|6	0.92 (0.71, 1.19)	0.51992
Frequency of micturition	6639	59725	6355|281|3	57295|2399|31	1.06 (0.93, 1.18)	0.3794	4953	38075	4760|191|2	36542|1514|19	0.96 (0.83, 1.12)	0.62501	1686	21650	1595|90|1	20753|885|12	1.29 (1.03, 1.6)	0.025109
Cutaneous abscess, furuncle and carbuncle of trunk	789	70659	764|25|0	67864|2764|31	0.84 (0.45, 1.23)	0.3796	589	46130	573|16|0	44355|1755|20	0.71 (0.44, 1.16)	0.17543	200	24529	191|9|0	23509|1009|11	1.11 (0.59, 2.12)	0.74002
Angina pectoris, unspecified	2791	71686	2688|102|1	68743|2904|39	0.91 (0.71, 1.12)	0.3836	2483	45102	2395|87|1	43283|1795|24	0.88 (0.71, 1.09)	0.24288	308	26584	293|15|0	25460|1109|15	1.14 (0.69, 1.89)	0.6143
Bipolar disorder	2572	78324	2476|96|0	75187|3098|39	0.91 (0.71, 1.12)	0.3836	1651	52218	1588|63|0	50175|2017|26	0.94 (0.73, 1.21)	0.64394	921	26106	888|33|0	25012|1081|13	0.86 (0.61, 1.22)	0.39799
Positive Common pigweed IgE based on outpatient maximum lifetime value	689	2030	657|32|0	1952|77|1	1.2 (0.79, 1.62)	0.3845	496	1394	473|23|0	1338|55|1	1.12 (0.69, 1.84)	0.6423	193	636	184|9|0	614|22|0	1.45 (0.65, 3.22)	0.36597
Anti Cardiolipin Antibody IgG	380	5116	364|16|0	4920|196|0	1.25 (0.74, 1.77)	0.3846	284	3636	275|9|0	3501|135|0	0.91 (0.47, 1.79)	0.79233	96	1480	89|7|0	1419|61|0	1.95 (0.88, 4.29)	0.098512
Patient's noncompliance with medical treatment and regimen	1147	29268	1109|37|1	28091|1163|14	0.87 (0.55, 1.19)	0.3875	881	16899	853|28|0	16231|659|9	0.81 (0.56, 1.18)	0.27433	266	12369	256|9|1	11860|504|5	1.03 (0.57, 1.86)	0.91718
Internal derangement of knee	2159	59287	2065|94|0	56898|2358|31	1.1 (0.89, 1.3)	0.3877	1534	38773	1467|67|0	37256|1497|20	1.12 (0.88, 1.43)	0.36618	625	20514	598|27|0	19642|861|11	1.04 (0.71, 1.52)	0.84799
Other shoulder lesions	530	55668	506|24|0	53427|2215|26	1.19 (0.79, 1.59)	0.3877	387	35589	371|16|0	34204|1371|14	1.1 (0.67, 1.79)	0.71349	143	20079	135|8|0	19223|844|12	1.39 (0.71, 2.74)	0.33425
Other skin changes due to chronic exposure to nonionizing radiation	629	75302	602|26|1	72307|2962|33	1.18 (0.81, 1.55)	0.3886	505	49158	486|18|1	47237|1902|19	1.03 (0.67, 1.61)	0.88136	124	26144	116|8|0	25070|1060|14	1.59 (0.81, 3.13)	0.17751
Positive culture for Staphylococcus	15748	45910	15144|597|7	44065|1823|22	0.96 (0.87, 1.05)	0.3927	12174	28083	11739|431|4	26961|1108|14	0.88 (0.79, 0.98)	0.026098	3574	17827	3405|166|3	17104|715|8	1.17 (0.99, 1.38)	0.07144
Attention-deficit hyperactivity disorders	1490	84889	1423|67|0	81509|3339|41	1.11 (0.87, 1.36)	0.3928	898	56934	855|43|0	54736|2172|26	1.2 (0.88, 1.64)	0.24683	592	27955	568|24|0	26773|1167|15	0.98 (0.65, 1.47)	0.90692
Attention Deficit Hyperactivity Disorder by eMERGE Network EMR Phenotype Algorithm	845	24640	804|41|0	23624|1002|14	1.15 (0.83, 1.48)	0.3929	501	15346	474|27|0	14714|623|9	1.27 (0.85, 1.91)	0.24251	344	9294	330|14|0	8910|379|5	0.96 (0.56, 1.66)	0.88746
Multiple gestation, females only	318	48080	303|15|0	46093|1967|20	1.24 (0.74, 1.75)	0.394	225	31512	215|10|0	30233|1267|12	1.15 (0.61, 2.14)	0.67059	93	16568	88|5|0	15860|700|8	1.45 (0.62, 3.37)	0.39065
Encounter for palliative care	1138	67244	1090|48|0	64530|2683|31	1.13 (0.84, 1.42)	0.3952	1039	43418	1000|39|0	41721|1676|21	0.97 (0.7, 1.34)	0.85015	99	23826	90|9|0	22809|1007|10	2.13 (1.11, 4.07)	0.022626
Bee Sting Allergy	2669	45272	2567|102|0	43384|1864|24	0.92 (0.72, 1.12)	0.3955	1822	29147	1753|69|0	27970|1159|18	0.93 (0.73, 1.18)	0.54686	847	16125	814|33|0	15414|705|6	0.89 (0.63, 1.27)	0.53392
Paroxysmal atrial fibrillation	2802	66033	2681|120|1	63365|2633|35	1.08 (0.9, 1.27)	0.3976	2060	41716	1976|83|1	40077|1618|21	1.08 (0.86, 1.35)	0.51692	742	24317	705|37|0	23288|1015|14	1.1 (0.78, 1.55)	0.57993
Adjustment disorders	11676	59786	11216|457|3	57359|2399|28	0.96 (0.86, 1.06)	0.3979	8533	39460	8210|321|2	37887|1555|18	0.93 (0.82, 1.05)	0.2155	3143	20326	3006|136|1	19472|844|10	1.03 (0.86, 1.24)	0.73773
Other specified diseases of intestine	407	58902	389|18|0	56536|2330|36	1.21 (0.76, 1.66)	0.3988	320	37388	308|12|0	35909|1458|21	0.98 (0.56, 1.7)	0.9333	87	21514	81|6|0	20627|872|15	1.83 (0.85, 3.92)	0.1221
Allergy status to other drugs, medicaments and biological substances status	398	29967	387|11|0	28768|1186|13	0.78 (0.22, 1.35)	0.3996	288	17397	282|6|0	16712|677|8	0.55 (0.26, 1.2)	0.13325	110	12570	105|5|0	12056|509|5	1.18 (0.51, 2.73)	0.69826
Aneurysm of unspecified site	292	75590	279|13|0	72530|3024|36	1.25 (0.73, 1.77)	0.4001	227	48898	219|8|0	46949|1926|23	0.93 (0.48, 1.83)	0.83824	65	26692	60|5|0	25581|1098|13	1.96 (0.85, 4.5)	0.11236
Inflammatory diseases of prostate, males only	1401	19941	1346|54|1	19200|733|8	1.13 (0.85, 1.4)	0.4001	1024	12647	988|35|1	12192|451|4	1.04 (0.74, 1.47)	0.80601	377	7294	358|19|0	7008|282|4	1.3 (0.81, 2.07)	0.27555
Positive culture for Streptococcus viridans group	2799	45910	2697|101|1	44065|1823|22	0.92 (0.72, 1.12)	0.4004	2139	28083	2070|68|1	26961|1108|14	0.8 (0.63, 1.03)	0.080606	660	17827	627|33|0	17104|715|8	1.21 (0.85, 1.72)	0.29486
Hypertensive chronic kidney disease with stage 1 through stage 4 chronic kidney disease, or unspecified chronic kidney disease	3291	76645	3171|119|1	73568|3040|37	0.92 (0.73, 1.11)	0.4016	2915	49513	2810|104|1	47580|1910|23	0.93 (0.75, 1.14)	0.4584	376	27132	361|15|0	25988|1130|14	0.9 (0.54, 1.5)	0.68574
Nail dystrophy	334	66845	322|12|0	64153|2660|32	1.26 (0.72, 1.81)	0.4025	279	43754	273|6|0	42047|1687|20	0.57 (0.26, 1.24)	0.15559	55	23091	49|6|0	22106|973|12	2.79 (1.29, 6.03)	0.0091733
Acute embolism and thrombosis of veins of upper extremity	344	76113	329|15|0	73083|2996|34	1.23 (0.74, 1.72)	0.4036	269	50057	259|10|0	48127|1909|21	1.02 (0.55, 1.87)	0.95857	75	26056	70|5|0	24956|1087|13	1.77 (0.77, 4.09)	0.17776
Positive Urine Ketones Dip based on outpatient central tendency value	1982	4365	1893|89|0	4194|169|2	1.12 (0.86, 1.38)	0.4037	1479	3201	1416|63|0	3081|118|2	1.11 (0.82, 1.52)	0.49848	503	1164	477|26|0	1113|51|0	1.13 (0.69, 1.85)	0.62285
Pruritus	2235	74746	2138|96|1	71739|2971|36	1.09 (0.89, 1.29)	0.4039	1648	49232	1581|67|0	47305|1905|22	1.03 (0.8, 1.31)	0.84041	587	25514	557|29|1	24434|1066|14	1.24 (0.87, 1.78)	0.23643
Ptosis of eyelid	833	77354	806|27|0	74254|3064|36	0.85 (0.48, 1.23)	0.4043	681	50354	662|19|0	48400|1932|22	0.72 (0.46, 1.13)	0.15078	152	27000	144|8|0	25854|1132|14	1.26 (0.64, 2.47)	0.5101
Infection following a procedure	1451	78413	1401|49|1	75262|3112|39	0.89 (0.61, 1.17)	0.405	1174	51305	1135|38|1	49295|1985|25	0.87 (0.64, 1.19)	0.38629	277	27108	266|11|0	25967|1127|14	0.96 (0.53, 1.72)	0.88351
Abnormal involuntary movements	3149	74618	3012|136|1	71595|2988|35	1.08 (0.9, 1.25)	0.4058	2375	48754	2278|96|1	46836|1897|21	1.04 (0.84, 1.27)	0.73788	774	25864	734|40|0	24759|1091|14	1.18 (0.86, 1.62)	0.31022
Excessive bleeding in the premenopausal period, females only	738	27941	715|23|0	26781|1149|11	0.84 (0.42, 1.25)	0.4062	512	18062	499|13|0	17303|752|7	0.65 (0.37, 1.13)	0.12583	226	9879	216|10|0	9478|397|4	1.17 (0.62, 2.18)	0.63305
Unspecified viral hepatitis C	707	85395	676|30|1	81976|3379|40	1.16 (0.81, 1.5)	0.407	455	57132	437|17|1	54903|2204|25	1.09 (0.69, 1.71)	0.71266	252	28263	239|13|0	27073|1175|15	1.27 (0.74, 2.17)	0.39347
Iron deficiency anemia secondary to blood loss (chronic)	1415	73351	1353|62|0	70406|2907|38	1.11 (0.86, 1.36)	0.4073	1071	47803	1024|47|0	45941|1839|23	1.14 (0.86, 1.53)	0.36299	344	25548	329|15|0	24465|1068|15	1.02 (0.62, 1.69)	0.93547
Ramus Artery Variant Observed in Coronary Angiography	3284	6185	3168|116|0	5944|240|1	0.91 (0.68, 1.14)	0.4073	2853	5454	2761|92|0	5242|211|1	0.83 (0.65, 1.06)	0.14241	431	731	407|24|0	702|29|0	1.43 (0.82, 2.51)	0.2067
Sleep disorders not due to a substance or known physiological condition	1059	82305	1012|47|0	79001|3264|40	1.13 (0.84, 1.42)	0.4075	713	54665	686|27|0	52535|2104|26	0.97 (0.67, 1.42)	0.88173	346	27640	326|20|0	26466|1160|14	1.38 (0.89, 2.15)	0.14828
Other disorders of synovium and tendon	1793	77621	1715|77|1	74522|3060|39	1.1 (0.88, 1.32)	0.4088	1231	51304	1177|53|1	49314|1966|24	1.14 (0.87, 1.49)	0.35233	562	26317	538|24|0	25208|1094|15	1.02 (0.68, 1.53)	0.92483
Otalgia and effusion of ear	2118	72925	2024|94|0	69995|2896|34	1.09 (0.88, 1.3)	0.4089	1468	47956	1403|65|0	46076|1859|21	1.1 (0.86, 1.41)	0.44775	650	24969	621|29|0	23919|1037|13	1.07 (0.74, 1.55)	0.72523
Malignant neoplasm of endometrium, females only	436	51321	415|21|0	49194|2105|22	1.2 (0.77, 1.62)	0.41	231	33748	221|10|0	32376|1358|14	1.12 (0.61, 2.07)	0.70971	205	17573	194|11|0	16818|747|8	1.27 (0.7, 2.29)	0.43191
Other symptoms and signs involving the nervous and musculoskeletal systems	1693	75607	1632|60|1	72531|3042|34	0.9 (0.65, 1.15)	0.4101	1322	49412	1278|43|1	47450|1942|20	0.85 (0.63, 1.15)	0.29438	371	26195	354|17|0	25081|1100|14	1.03 (0.64, 1.66)	0.9012
Acute embolism and thrombosis of deep veins of lower extremity	1808	76113	1731|76|1	73083|2996|34	1.1 (0.87, 1.33)	0.4107	1301	50057	1242|59|0	48127|1909|21	1.19 (0.92, 1.54)	0.19602	507	26056	489|17|1	24956|1087|13	0.87 (0.56, 1.37)	0.5536
Other diseases of intestine	2435	58902	2347|88|0	56536|2330|36	0.91 (0.7, 1.13)	0.4108	1870	37388	1803|67|0	35909|1458|21	0.92 (0.72, 1.18)	0.50332	565	21514	544|21|0	20627|872|15	0.9 (0.59, 1.38)	0.62674
Perianal venous thrombosis	282	55029	270|11|1	52814|2182|33	1.24 (0.72, 1.77)	0.4119	189	34565	182|6|1	33205|1342|18	1.14 (0.58, 2.23)	0.70692	93	20464	88|5|0	19609|840|15	1.42 (0.62, 3.25)	0.40193
Positive Urine Hemoglobin Dip based on outpatient central tendency value	2043	5611	1957|85|1	5390|220|1	1.11 (0.86, 1.37)	0.4119	1610	4109	1539|70|1	3955|154|0	1.18 (0.89, 1.57)	0.25708	433	1502	418|15|0	1435|66|1	0.88 (0.5, 1.56)	0.66642
Positive culture for Klebsiella	4316	45910	4153|163|0	44065|1823|22	0.93 (0.77, 1.1)	0.4127	3426	28083	3298|128|0	26961|1108|14	0.93 (0.77, 1.12)	0.45012	890	17827	855|35|0	17104|715|8	0.94 (0.67, 1.33)	0.74369
Other local infections of skin and subcutaneous tissue	884	72362	846|37|1	69485|2844|33	1.14 (0.83, 1.45)	0.4137	665	47252	635|29|1	45433|1798|21	1.22 (0.85, 1.73)	0.28093	219	25110	211|8|0	24052|1046|12	0.9 (0.46, 1.78)	0.7674
Brachial plexus disorders	254	75153	244|9|1	72108|3007|38	1.27 (0.7, 1.83)	0.414	174	49478	169|5|0	47532|1922|24	0.78 (0.34, 1.8)	0.56176	80	25675	75|4|1	24576|1085|14	1.91 (0.88, 4.12)	0.099623
Nonrheumatic aortic (valve) insufficiency	1305	67252	1249|56|0	64541|2675|36	1.12 (0.85, 1.39)	0.4155	1023	42700	979|44|0	41025|1653|22	1.15 (0.85, 1.56)	0.37047	282	24552	270|12|0	23516|1022|14	1.02 (0.58, 1.79)	0.95509
Other disorders of skin and subcutaneous tissue, not elsewhere classified	5198	61445	4986|208|4	59002|2418|25	1.06 (0.92, 1.2)	0.4177	4032	39138	3877|151|4	37624|1498|16	1.02 (0.87, 1.21)	0.78097	1166	22307	1109|57|0	21378|920|9	1.17 (0.89, 1.53)	0.27122
Other meniscus derangements	741	59287	708|33|0	56898|2358|31	1.15 (0.81, 1.49)	0.4186	546	38773	523|23|0	37256|1497|20	1.1 (0.73, 1.66)	0.64693	195	20514	185|10|0	19642|861|11	1.27 (0.69, 2.34)	0.4419
Acne	3737	69136	3574|162|1	66374|2728|34	1.07 (0.9, 1.24)	0.4191	2323	45724	2220|103|0	43952|1749|23	1.08 (0.88, 1.34)	0.45182	1414	23412	1354|59|1	22422|979|11	1.05 (0.8, 1.38)	0.72709
Asphyxia and hypoxemia	2824	53073	2704|119|1	50936|2109|28	1.08 (0.89, 1.27)	0.4198	2356	33655	2255|101|0	32340|1296|19	1.09 (0.89, 1.35)	0.39465	468	19418	449|18|1	18596|813|9	1.02 (0.65, 1.59)	0.93364
False labor, unspecified, females only	517	47377	493|24|0	45420|1937|20	1.19 (0.77, 1.6)	0.4206	383	31014	365|18|0	29757|1245|12	1.18 (0.73, 1.92)	0.50458	134	16363	128|6|0	15663|692|8	1.2 (0.55, 2.62)	0.65122
Atrial septal defect	653	84700	632|21|0	81295|3364|41	0.84 (0.42, 1.26)	0.4208	499	56406	484|15|0	54199|2181|26	0.79 (0.48, 1.31)	0.35995	154	28294	148|6|0	27096|1183|15	0.97 (0.45, 2.1)	0.94445
Other bacterial intestinal infections	2292	82823	2209|83|0	79505|3277|41	0.91 (0.7, 1.13)	0.4221	1765	54964	1705|60|0	52826|2112|26	0.87 (0.68, 1.13)	0.30614	527	27859	504|23|0	26679|1165|15	1.03 (0.68, 1.55)	0.90269
Abnormal results of liver function studies	4589	55522	4394|195|0	53297|2194|31	1.06 (0.91, 1.21)	0.4223	3408	35138	3268|140|0	33774|1346|18	1.05 (0.88, 1.26)	0.55398	1181	20384	1126|55|0	19523|848|13	1.08 (0.82, 1.43)	0.57325
Other specified disorders of arteries and arterioles	689	74426	669|20|0	71420|2970|36	0.84 (0.41, 1.27)	0.4226	524	48017	513|11|0	46104|1890|23	0.56 (0.32, 1.01)	0.053646	165	26409	156|9|0	25316|1080|13	1.36 (0.72, 2.58)	0.34843
Nevus, non-neoplastic	503	74063	481|22|0	71061|2967|35	1.18 (0.77, 1.6)	0.4236	345	47874	334|11|0	45964|1888|22	0.82 (0.46, 1.47)	0.50582	158	26189	147|11|0	25097|1079|13	1.71 (0.95, 3.07)	0.071263
Sciatica	6582	49813	6332|246|4	47799|1992|22	0.95 (0.81, 1.08)	0.4239	5034	31938	4844|186|4	30691|1235|12	0.97 (0.83, 1.14)	0.73776	1548	17875	1488|60|0	17108|757|10	0.87 (0.67, 1.14)	0.30858
Encounter for procedures for purposes other than remedying health state	4956	68303	4773|179|4	65570|2702|31	0.94 (0.79, 1.09)	0.4245	3833	44254	3692|138|3	42531|1704|19	0.96 (0.8, 1.14)	0.60788	1123	24049	1081|41|1	23039|998|12	0.89 (0.66, 1.21)	0.47297
Chronic cholecystitis	606	77659	587|19|0	74518|3106|35	0.84 (0.4, 1.28)	0.4251	466	51275	454|12|0	49249|2005|21	0.66 (0.38, 1.15)	0.14441	140	26384	133|7|0	25269|1101|14	1.24 (0.6, 2.53)	0.56318
Positive culture for Gram Negative Bacteria	20885	45910	20060|816|9	44065|1823|22	0.97 (0.88, 1.05)	0.4259	15633	28083	15043|584|6	26961|1108|14	0.92 (0.83, 1.02)	0.10324	5252	17827	5017|232|3	17104|715|8	1.08 (0.93, 1.26)	0.328
Other respiratory disorders	3985	73676	3836|147|2	70697|2944|35	0.94 (0.77, 1.1)	0.4278	3127	47754	3011|115|1	45866|1867|21	0.94 (0.78, 1.13)	0.51213	858	25922	825|32|1	24831|1077|14	0.92 (0.66, 1.3)	0.65033
Other personality and behavioral disorders due to known physiological condition	559	83791	534|25|0	80428|3323|40	1.17 (0.78, 1.56)	0.4281	365	55631	352|13|0	53465|2141|25	0.92 (0.54, 1.58)	0.76331	194	28160	182|12|0	26963|1182|15	1.52 (0.87, 2.67)	0.14393
Other and unspecified ovarian cysts, females only	3205	29215	3059|146|0	27981|1223|11	1.07 (0.9, 1.25)	0.431	2126	18776	2030|96|0	17976|793|7	1.05 (0.84, 1.3)	0.68138	1079	10439	1029|50|0	10005|430|4	1.12 (0.83, 1.52)	0.44051
Trochanteric bursitis	1664	57692	1590|74|0	55374|2293|25	1.1 (0.86, 1.33)	0.4313	1264	37026	1210|54|0	35589|1423|14	1.09 (0.82, 1.43)	0.55481	400	20666	380|20|0	19785|870|11	1.13 (0.72, 1.77)	0.58847
Acquired absence of kidney	338	29415	325|12|1	28225|1176|14	1.23 (0.72, 1.73)	0.4315	267	17063	259|8|0	16382|672|9	0.78 (0.4, 1.54)	0.48146	71	12352	66|4|1	11843|504|5	2.19 (1.01, 4.73)	0.045852
Gastro-esophageal reflux disease without esophagitis	32346	43481	31032|1303|11	41764|1694|23	1.03 (0.96, 1.1)	0.432	23727	26772	22819|900|8	25708|1051|13	0.96 (0.88, 1.05)	0.38082	8619	16709	8213|403|3	16056|643|10	1.18 (1.04, 1.34)	0.0099602
Malignant neoplasm of unspecified kidney, except renal pelvis	563	85872	539|24|0	82440|3391|41	1.17 (0.78, 1.57)	0.432	452	57257	435|17|0	55037|2194|26	1.03 (0.64, 1.65)	0.90864	111	28615	104|7|0	27403|1197|15	1.58 (0.77, 3.25)	0.20906
Edema, unspecified	11672	41509	11185|483|4	39859|1628|22	1.04 (0.94, 1.15)	0.4321	9240	25458	8861|376|3	24478|966|14	1.04 (0.92, 1.18)	0.53618	2432	16051	2324|107|1	15381|662|8	1.06 (0.85, 1.3)	0.61903
Positive culture for Rhinovirus	762	45910	737|25|0	44065|1823|22	0.86 (0.47, 1.25)	0.4344	626	28083	607|19|0	26961|1108|14	0.77 (0.49, 1.22)	0.26618	136	17827	130|6|0	17104|715|8	1.15 (0.53, 2.49)	0.72392
Positive culture for Lactobacillus	3153	45910	3029|124|0	44065|1823|22	0.93 (0.74, 1.12)	0.4349	2271	28083	2185|86|0	26961|1108|14	0.87 (0.69, 1.1)	0.24659	882	17827	844|38|0	17104|715|8	1.05 (0.75, 1.48)	0.75736
Tinea pedis	1680	63979	1622|57|1	61435|2514|30	0.9 (0.64, 1.16)	0.4352	1319	41279	1273|45|1	39670|1592|17	0.92 (0.69, 1.24)	0.59741	361	22700	349|12|0	21765|922|13	0.82 (0.47, 1.44)	0.49958
Other and unspecified disorders of Eustachian tube	2890	74748	2785|104|1	71758|2955|35	0.93 (0.73, 1.12)	0.4354	1863	49898	1809|53|1	47961|1915|22	0.75 (0.57, 0.98)	0.033069	1027	24850	976|51|0	23797|1040|13	1.17 (0.88, 1.56)	0.2655
Hyperkalemia	3471	56152	3340|131|0	53816|2306|30	0.93 (0.75, 1.11)	0.4355	2839	34899	2743|96|0	33477|1403|19	0.84 (0.68, 1.04)	0.10477	632	21253	597|35|0	20339|903|11	1.22 (0.87, 1.73)	0.25002
Presence of coronary angioplasty implant and graft	1742	29918	1681|61|0	28710|1195|13	0.9 (0.63, 1.17)	0.4366	1455	17217	1407|48|0	16531|678|8	0.85 (0.63, 1.15)	0.28873	287	12701	274|13|0	12179|517|5	1.1 (0.63, 1.92)	0.74292
Migraine, unspecified	6396	61545	6124|268|4	59089|2428|28	1.05 (0.92, 1.18)	0.4369	4481	40170	4290|188|3	38610|1542|18	1.07 (0.91, 1.25)	0.40308	1915	21375	1834|80|1	20479|886|10	1.02 (0.81, 1.29)	0.8812
Splenomegaly, not elsewhere classified	398	54679	387|11|0	52500|2150|29	0.8 (0.24, 1.37)	0.4402	286	35078	280|6|0	33704|1358|16	0.57 (0.26, 1.24)	0.15532	112	19601	107|5|0	18796|792|13	1.18 (0.52, 2.72)	0.69097
Other specified diseases of gallbladder	928	77491	896|32|0	74387|3069|35	0.87 (0.53, 1.22)	0.4403	634	51160	615|19|0	49164|1975|21	0.76 (0.48, 1.19)	0.22621	294	26331	281|13|0	25223|1094|14	1.07 (0.62, 1.84)	0.80301
Rheumatoid Factor	2622	15050	2523|98|1	14422|623|5	0.92 (0.7, 1.13)	0.4412	1970	10557	1896|73|1	10134|421|2	0.96 (0.74, 1.23)	0.72102	652	4493	627|25|0	4288|202|3	0.83 (0.54, 1.25)	0.36732
Reaction to severe stress, and adjustment disorders	13243	59786	12716|524|3	57359|2399|28	0.96 (0.87, 1.06)	0.4439	9543	39460	9174|367|2	37887|1555|18	0.94 (0.84, 1.06)	0.32557	3700	20326	3542|157|1	19472|844|10	1.01 (0.85, 1.2)	0.92723
Other inflammation of eyelid	2562	77401	2452|109|1	74272|3094|35	1.08 (0.88, 1.27)	0.4446	2167	50418	2077|89|1	48436|1961|21	1.06 (0.85, 1.31)	0.61626	395	26983	375|20|0	25836|1133|14	1.18 (0.75, 1.84)	0.47294
Deviated nasal septum	1570	67682	1514|56|0	64963|2685|34	0.9 (0.64, 1.17)	0.4453	1019	44807	985|34|0	43062|1724|21	0.87 (0.62, 1.22)	0.42132	551	22875	529|22|0	21901|961|13	0.95 (0.63, 1.45)	0.8271
Dorsalgia	35773	35868	34352|1399|22	34393|1463|12	0.97 (0.9, 1.05)	0.4455	25670	22227	24682|970|18	21331|891|5	0.96 (0.88, 1.05)	0.39249	10103	13641	9670|429|4	13062|572|7	0.99 (0.87, 1.13)	0.90504
Other acquired deformities of musculoskeletal system and connective tissue	404	86467	386|18|0	83017|3409|41	1.19 (0.74, 1.64)	0.4457	289	57793	277|12|0	55551|2216|26	1.11 (0.63, 1.93)	0.72455	115	28674	109|6|0	27466|1193|15	1.38 (0.64, 2.99)	0.41522
Acute posthemorrhagic anemia	3053	77992	2945|107|1	74864|3092|36	0.93 (0.73, 1.12)	0.4484	2586	50917	2492|93|1	48938|1957|22	0.97 (0.79, 1.2)	0.77888	467	27075	453|14|0	25926|1135|14	0.7 (0.42, 1.18)	0.1815
Eccrine sweat disorders	329	70316	314|15|0	67507|2773|36	1.21 (0.72, 1.7)	0.4496	234	46430	225|9|0	44629|1777|24	1 (0.53, 1.89)	0.99176	95	23886	89|6|0	22878|996|12	1.6 (0.74, 3.47)	0.23074
Positive blood culture for Streptococcus	404	45910	388|16|0	44065|1823|22	1.2 (0.72, 1.68)	0.4497	345	28083	335|10|0	26961|1108|14	0.76 (0.42, 1.4)	0.38546	59	17827	53|6|0	17104|715|8	2.51 (1.16, 5.46)	0.019898
Hematuria	8886	62067	8547|338|1	59568|2469|30	0.96 (0.84, 1.07)	0.4499	6575	39756	6335|239|1	38178|1561|17	0.93 (0.81, 1.07)	0.31362	2311	22311	2212|99|0	21390|908|13	1.02 (0.82, 1.26)	0.87608
Crohn's disease, unspecified	718	82216	694|24|0	78917|3260|39	0.86 (0.46, 1.25)	0.4502	506	54712	490|16|0	52576|2112|24	0.82 (0.5, 1.34)	0.42674	212	27504	204|8|0	26341|1148|15	0.94 (0.48, 1.84)	0.8502
Unspecified contact dermatitis due to plants, except food	2062	73373	1988|73|1	70435|2903|35	0.92 (0.69, 1.15)	0.4507	1491	48410	1435|55|1	46528|1861|21	0.97 (0.75, 1.27)	0.84193	571	24963	553|18|0	23907|1042|14	0.76 (0.48, 1.21)	0.24287
Testicular dysfunction, males only	1491	31522	1443|47|1	30319|1185|18	0.9 (0.61, 1.18)	0.4522	1088	21408	1059|29|0	20619|777|12	0.72 (0.5, 1.04)	0.080203	403	10114	384|18|1	9700|408|6	1.24 (0.79, 1.94)	0.34497
Other benign neoplasm of skin of other and unspecified parts of face	1246	63098	1194|50|2	60593|2476|29	1.11 (0.84, 1.38)	0.4538	945	40798	903|40|2	39218|1564|16	1.2 (0.89, 1.62)	0.23775	301	22300	291|10|0	21375|912|13	0.81 (0.44, 1.48)	0.48618
Embolism and thrombosis of unspecified vein	1551	76113	1497|54|0	73083|2996|34	0.9 (0.63, 1.17)	0.4543	1176	50057	1141|35|0	48127|1909|21	0.77 (0.55, 1.08)	0.13192	375	26056	356|19|0	24956|1087|13	1.2 (0.76, 1.88)	0.43598
Suppurative and unspecified otitis media	4614	72618	4436|177|1	69681|2903|34	0.94 (0.79, 1.1)	0.4551	3116	48485	2999|117|0	46576|1888|21	0.93 (0.77, 1.12)	0.4287	1498	24133	1437|60|1	23105|1015|13	0.98 (0.75, 1.27)	0.85484
Polyuria	9729	59725	9326|398|5	57295|2399|31	1.04 (0.93, 1.15)	0.4552	7308	38075	7027|278|3	36542|1514|19	0.97 (0.85, 1.11)	0.69193	2421	21650	2299|120|2	20753|885|12	1.21 (1, 1.47)	0.055483
Other disorders of urethra	255	74126	244|11|0	71169|2924|33	1.24 (0.67, 1.81)	0.4553	185	48658	179|6|0	46747|1891|20	0.87 (0.4, 1.87)	0.71397	70	25468	65|5|0	24422|1033|13	1.89 (0.82, 4.35)	0.13442
Positive blood culture for Gram Positive Bacteria	1408	45910	1362|45|1	44065|1823|22	0.9 (0.61, 1.19)	0.4561	1207	28083	1173|34|0	26961|1108|14	0.72 (0.51, 1.01)	0.057918	201	17827	189|11|1	17104|715|8	1.57 (0.91, 2.7)	0.10606
Post-traumatic stress disorder (PTSD)	760	59786	725|35|0	57359|2399|28	1.14 (0.8, 1.47)	0.4562	491	39460	467|24|0	37887|1555|18	1.21 (0.81, 1.82)	0.35322	269	20326	258|11|0	19472|844|10	0.99 (0.55, 1.78)	0.97296
Bipolar disorder, current episode mixed	605	78324	585|20|0	75187|3098|39	0.85 (0.42, 1.28)	0.4574	398	52218	383|15|0	50175|2017|26	0.95 (0.58, 1.58)	0.85699	207	26106	202|5|0	25012|1081|13	0.61 (0.27, 1.42)	0.25307
Disorders of mineral metabolism	4467	60296	4298|165|4	57800|2464|32	0.94 (0.79, 1.1)	0.4574	3441	38020	3328|111|2	36468|1531|21	0.81 (0.67, 0.98)	0.02879	1026	22276	970|54|2	21332|933|11	1.28 (0.98, 1.68)	0.071961
Disorders of sulfur-bearing amino-acid metabolism	567	61394	544|23|0	58862|2499|33	1.17 (0.76, 1.57)	0.4601	419	38828	408|11|0	37250|1557|21	0.65 (0.37, 1.17)	0.15235	148	22566	136|12|0	21612|942|12	2.01 (1.14, 3.54)	0.015447
Candidiasis of skin and nail	1676	62891	1616|59|1	60397|2462|32	0.91 (0.65, 1.16)	0.4612	1311	40666	1263|47|1	39078|1568|20	0.93 (0.7, 1.24)	0.64124	365	22225	353|12|0	21319|894|12	0.82 (0.47, 1.43)	0.47888
Tubulo-interstitial nephritis, not specified as acute or chronic	753	83961	719|34|0	80627|3293|41	1.13 (0.8, 1.47)	0.4614	567	55889	543|24|0	53732|2131|26	1.07 (0.72, 1.6)	0.73259	186	28072	176|10|0	26895|1162|15	1.29 (0.7, 2.38)	0.41145
Other disorders of bone density and structure	1048	81015	1011|37|0	77775|3201|39	0.89 (0.56, 1.21)	0.462	728	53549	707|21|0	51459|2066|24	0.72 (0.47, 1.1)	0.126	320	27466	304|16|0	26316|1135|15	1.18 (0.72, 1.93)	0.52157
Non-Alcoholic Liver Cirrhosis RGC Definition	697	54035	667|29|1	51830|2175|30	1.14 (0.79, 1.49)	0.4621	554	33868	530|23|1	32511|1340|17	1.15 (0.78, 1.71)	0.47821	143	20167	137|6|0	19319|835|13	1.09 (0.51, 2.35)	0.81907
Presence of orthopedic joint implants	6113	30265	5877|234|2	29045|1206|14	0.94 (0.78, 1.1)	0.4623	4812	17532	4625|185|2	16838|685|9	0.97 (0.81, 1.16)	0.71492	1301	12733	1252|49|0	12207|521|5	0.87 (0.63, 1.2)	0.39677
Polycystic ovarian syndrome, females only	1436	46547	1382|54|0	44615|1911|21	0.9 (0.63, 1.18)	0.4638	935	30164	902|33|0	28937|1213|14	0.84 (0.59, 1.19)	0.32595	501	16383	480|21|0	15678|698|7	1.01 (0.65, 1.57)	0.95571
Abnormal findings on diagnostic imaging of other specified body structures	1900	60236	1832|67|1	57824|2379|33	0.91 (0.67, 1.15)	0.4644	1311	38870	1271|40|0	37362|1487|21	0.78 (0.57, 1.07)	0.12809	589	21366	561|27|1	20462|892|12	1.14 (0.78, 1.65)	0.50465
Other specified disorders of bone density and structure	957	81015	923|34|0	77775|3201|39	0.88 (0.54, 1.22)	0.4654	665	53549	645|20|0	51459|2066|24	0.74 (0.48, 1.15)	0.18336	292	27466	278|14|0	26316|1135|15	1.13 (0.67, 1.91)	0.64969
Chronic serous otitis media	476	75120	458|17|1	72089|2993|38	1.18 (0.74, 1.62)	0.4655	331	50248	324|6|1	48269|1955|24	0.63 (0.32, 1.24)	0.1857	145	24872	134|11|0	23820|1038|14	1.89 (1.05, 3.39)	0.033977
Other disorders of vitreous body	2777	80683	2661|114|2	77457|3187|39	1.07 (0.88, 1.26)	0.4667	2319	53054	2223|94|2	50998|2032|24	1.08 (0.88, 1.33)	0.45226	458	27629	438|20|0	26459|1155|15	1.03 (0.66, 1.6)	0.91171
Cardiac arrhythmia, unspecified	1092	65194	1055|37|0	62570|2590|34	0.89 (0.56, 1.21)	0.4677	836	41245	806|30|0	39622|1602|21	0.96 (0.67, 1.38)	0.81449	256	23949	249|7|0	22948|988|13	0.66 (0.32, 1.35)	0.25114
Sulfa Drug Allergy	3333	45272	3184|147|2	43384|1864|24	1.06 (0.9, 1.23)	0.4677	2188	29147	2086|101|1	27970|1159|18	1.13 (0.92, 1.39)	0.23161	1145	16125	1098|46|1	15414|705|6	0.93 (0.69, 1.26)	0.64985
Disorientation, unspecified	811	76905	785|25|1	73812|3057|36	0.87 (0.5, 1.25)	0.4682	671	50492	651|20|0	48517|1953|22	0.78 (0.5, 1.2)	0.25867	140	26413	134|5|1	25295|1104|14	1.18 (0.58, 2.41)	0.65117
Other specified disorders of nose and nasal sinuses	929	67682	889|39|1	64963|2685|34	1.12 (0.81, 1.43)	0.4684	653	44807	623|29|1	43062|1724|21	1.22 (0.85, 1.74)	0.27732	276	22875	266|10|0	21901|961|13	0.88 (0.48, 1.61)	0.67094
Acute suppurative otitis media	811	72618	774|37|0	69681|2903|34	1.13 (0.8, 1.45)	0.4702	493	48485	474|19|0	46576|1888|21	0.97 (0.62, 1.53)	0.90299	318	24133	300|18|0	23105|1015|13	1.32 (0.83, 2.12)	0.24244
Neutropenia, unspecified	626	81034	598|28|0	77764|3232|38	1.14 (0.78, 1.51)	0.4707	459	53748	438|21|0	51631|2093|24	1.18 (0.77, 1.81)	0.4435	167	27286	160|7|0	26133|1139|14	1.05 (0.51, 2.14)	0.90219
Other specified aplastic anemias and other bone marrow failure syndromes	579	81887	554|25|0	78598|3251|38	1.15 (0.77, 1.54)	0.4714	453	53963	436|17|0	51851|2088|24	0.99 (0.62, 1.59)	0.97798	126	27924	118|8|0	26747|1163|14	1.56 (0.8, 3.07)	0.19506
Positive culture for Alpha Hemolytic Streptococcus	3170	45910	3053|116|1	44065|1823|22	0.93 (0.74, 1.12)	0.4725	2441	28083	2362|78|1	26961|1108|14	0.81 (0.64, 1.02)	0.069248	729	17827	691|38|0	17104|715|8	1.26 (0.9, 1.75)	0.17486
Acute bronchitis	18913	55934	18169|736|8	53662|2245|27	0.97 (0.89, 1.05)	0.4742	13753	35827	13249|498|6	34396|1416|15	0.91 (0.82, 1.01)	0.082063	5160	20107	4920|238|2	19266|829|12	1.09 (0.95, 1.27)	0.2244
Acute cholecystitis	786	77659	752|33|1	74518|3106|35	1.13 (0.8, 1.46)	0.4745	617	51275	591|25|1	49249|2005|21	1.13 (0.77, 1.65)	0.53987	169	26384	161|8|0	25269|1101|14	1.14 (0.58, 2.23)	0.71203
Corns and callosities	2607	67027	2501|102|4	64349|2650|28	1.07 (0.88, 1.27)	0.4754	2125	43047	2041|81|3	41370|1660|17	1.06 (0.85, 1.32)	0.63225	482	23980	460|21|1	22979|990|11	1.14 (0.75, 1.73)	0.53444
Ischemic Cerebrovascular Disease RGC Composte Definition in Patients Without Atrial Fibrillation	3232	41375	3113|114|5	39683|1669|23	0.93 (0.75, 1.12)	0.4759	2425	24521	2345|79|1	23532|975|14	0.82 (0.65, 1.03)	0.092915	807	16854	768|35|4	16151|694|9	1.19 (0.87, 1.62)	0.28536
Noninflammatory disorders of ovary, fallopian tube and broad ligament, females only	3335	29215	3184|151|0	27981|1223|11	1.07 (0.89, 1.24)	0.4776	2197	18776	2099|98|0	17976|793|7	1.03 (0.83, 1.28)	0.77022	1138	10439	1085|53|0	10005|430|4	1.13 (0.84, 1.51)	0.42607
Non-pressure chronic ulcer of lower limb, not elsewhere classified	2489	67873	2389|98|2	65178|2667|28	1.08 (0.87, 1.28)	0.4781	2130	43604	2046|83|1	41928|1659|17	1.06 (0.85, 1.33)	0.57994	359	24269	343|15|1	23250|1008|11	1.13 (0.7, 1.82)	0.62313
Congenital malformations of aortic and mitral valves	506	84841	490|16|0	81434|3366|41	0.84 (0.37, 1.32)	0.4804	341	56516	331|10|0	54307|2183|26	0.8 (0.43, 1.46)	0.45915	165	28325	159|6|0	27127|1183|15	0.92 (0.43, 1.99)	0.84075
Other viral warts	1018	73369	975|41|2	70421|2920|28	1.11 (0.82, 1.41)	0.4806	735	48609	705|28|2	46694|1899|16	1.1 (0.77, 1.56)	0.59934	283	24760	270|13|0	23727|1021|12	1.14 (0.67, 1.97)	0.62664
Other specified disorders of Eustachian tube	2845	74748	2741|103|1	71758|2955|35	0.93 (0.74, 1.13)	0.4818	1832	49898	1779|52|1	47961|1915|22	0.75 (0.57, 0.98)	0.033472	1013	24850	962|51|0	23797|1040|13	1.19 (0.9, 1.58)	0.22814
Psoriasis	2748	83257	2634|112|2	79919|3299|39	1.07 (0.88, 1.26)	0.4823	1937	55495	1851|84|2	53340|2131|24	1.17 (0.95, 1.45)	0.14713	811	27762	783|28|0	26579|1168|15	0.81 (0.56, 1.17)	0.26471
Polyp of colon	1415	58902	1366|49|0	56536|2330|36	0.9 (0.62, 1.19)	0.4842	1073	37388	1032|41|0	35909|1458|21	0.99 (0.73, 1.35)	0.9569	342	21514	334|8|0	20627|872|15	0.59 (0.3, 1.15)	0.12067
Anxiety disorder, unspecified	7073	51548	6795|274|4	49481|2042|25	0.96 (0.83, 1.08)	0.4853	4550	33778	4377|170|3	32453|1310|15	0.94 (0.8, 1.1)	0.44285	2523	17770	2418|104|1	17028|732|10	0.98 (0.8, 1.21)	0.88218
Personal history of medical treatment	956	30581	915|41|0	29346|1221|14	1.12 (0.8, 1.43)	0.4856	703	17758	667|36|0	17054|695|9	1.28 (0.91, 1.8)	0.15675	253	12823	248|5|0	12292|526|5	0.49 (0.21, 1.15)	0.1002
Positive culture for Serratia marcescens	585	45910	567|17|1	44065|1823|22	0.85 (0.41, 1.3)	0.4859	468	28083	455|12|1	26961|1108|14	0.78 (0.46, 1.31)	0.34062	117	17827	112|5|0	17104|715|8	1.1 (0.47, 2.53)	0.8317
Other osteoporosis without current pathological fracture	3245	72739	3117|127|1	69833|2872|34	0.93 (0.73, 1.13)	0.486	2548	47272	2450|97|1	45445|1807|20	0.92 (0.74, 1.16)	0.50149	697	25467	667|30|0	24388|1065|14	0.95 (0.65, 1.41)	0.81765
Localized swelling, mass and lump, trunk	2022	65954	1949|73|0	63289|2634|31	0.92 (0.69, 1.15)	0.4869	1674	43089	1612|62|0	41398|1672|19	0.96 (0.74, 1.24)	0.7409	348	22865	337|11|0	21891|962|12	0.75 (0.42, 1.34)	0.32777
Hereditary corneal dystrophies	850	82683	812|38|0	79373|3272|38	1.12 (0.8, 1.44)	0.4875	714	54628	681|33|0	52513|2091|24	1.17 (0.82, 1.65)	0.38801	136	28055	131|5|0	26860|1181|14	0.89 (0.38, 2.06)	0.78619
Periapical abscess without sinus	1973	75408	1889|84|0	72377|2996|35	1.08 (0.86, 1.3)	0.4881	1462	49775	1394|68|0	47829|1924|22	1.18 (0.92, 1.51)	0.18508	511	25633	495|16|0	24548|1072|13	0.76 (0.47, 1.24)	0.26981
Enterocolitis due to Clostridium difficile	1532	82823	1477|55|0	79505|3277|41	0.91 (0.64, 1.18)	0.4887	1211	54964	1168|43|0	52826|2112|26	0.92 (0.68, 1.24)	0.57347	321	27859	309|12|0	26679|1165|15	0.89 (0.51, 1.55)	0.67846
Excessive and frequent menstruation with regular cycle, females only	4618	27941	4419|199|0	26781|1149|11	1.06 (0.9, 1.22)	0.4889	3181	18062	3048|133|0	17303|752|7	1.01 (0.82, 1.23)	0.93959	1437	9879	1371|66|0	9478|397|4	1.16 (0.88, 1.52)	0.28863
Urethral stricture	453	74109	435|17|1	71148|2927|34	1.17 (0.73, 1.61)	0.4902	358	48632	346|11|1	46719|1892|21	1.01 (0.59, 1.72)	0.98349	95	25477	89|6|0	24429|1035|13	1.57 (0.74, 3.37)	0.24288
Attention-deficit hyperactivity disorder, unspecified type	818	84889	781|37|0	81509|3339|41	1.12 (0.79, 1.45)	0.4904	467	56934	444|23|0	54736|2172|26	1.23 (0.81, 1.88)	0.32823	351	27955	337|14|0	26773|1167|15	0.97 (0.57, 1.65)	0.89954
Polymyalgia rheumatica	935	83476	894|41|0	80140|3295|41	1.12 (0.81, 1.42)	0.4909	755	55454	720|35|0	53296|2132|26	1.19 (0.85, 1.67)	0.3104	180	28022	174|6|0	26844|1163|15	0.79 (0.36, 1.71)	0.54843
Osteoarthritis, unspecified site	8157	63320	7820|334|3	60816|2473|31	1.04 (0.92, 1.16)	0.492	6221	40504	5970|248|3	38954|1534|16	1.07 (0.93, 1.23)	0.35658	1936	22816	1850|86|0	21862|939|15	0.98 (0.78, 1.23)	0.84705
Presence of other cardiac and vascular implants and grafts	1662	29918	1602|60|0	28710|1195|13	0.91 (0.64, 1.18)	0.493	1360	17217	1312|48|0	16531|678|8	0.9 (0.66, 1.21)	0.47615	302	12701	290|12|0	12179|517|5	0.97 (0.54, 1.72)	0.90636
Disorder of arteries and arterioles, unspecified	640	74426	620|20|0	71420|2970|36	0.86 (0.43, 1.29)	0.495	475	48017	464|11|0	46104|1890|23	0.6 (0.34, 1.08)	0.08684	165	26409	156|9|0	25316|1080|13	1.33 (0.7, 2.53)	0.38109
Cholelithiasis	4627	76192	4450|174|3	73101|3056|35	0.95 (0.8, 1.1)	0.4951	3428	50117	3306|119|3	48129|1967|21	0.9 (0.75, 1.08)	0.27606	1199	26075	1144|55|0	24972|1089|14	1.06 (0.81, 1.39)	0.68678
Abnormal coagulation profile	761	57681	727|34|0	55310|2345|26	1.12 (0.79, 1.46)	0.4952	630	36766	604|26|0	35280|1472|14	1.04 (0.7, 1.53)	0.86096	131	20915	123|8|0	20030|873|12	1.44 (0.73, 2.83)	0.28821
Hyperglycemia, unspecified	2735	63328	2632|102|1	60730|2563|35	0.93 (0.74, 1.13)	0.4959	2027	41232	1956|70|1	39582|1628|22	0.89 (0.71, 1.13)	0.35199	708	22096	676|32|0	21148|935|13	1.03 (0.72, 1.47)	0.86838
Calculus of gallbladder without cholecystitis	3997	76192	3845|149|3	73101|3056|35	0.95 (0.78, 1.11)	0.4973	2955	50117	2851|101|3	48129|1967|21	0.9 (0.74, 1.09)	0.27676	1042	26075	994|48|0	24972|1089|14	1.06 (0.79, 1.42)	0.68867
Abnormal results of function studies	12285	55522	11777|505|3	53297|2194|31	1.03 (0.94, 1.13)	0.4983	9232	35138	8849|380|3	33774|1346|18	1.07 (0.96, 1.21)	0.22386	3053	20384	2928|125|0	19523|848|13	0.93 (0.77, 1.13)	0.4834
Other forms of angina pectoris	1621	71686	1561|60|0	68743|2904|39	0.91 (0.65, 1.17)	0.4994	1504	45102	1449|55|0	43283|1795|24	0.9 (0.69, 1.19)	0.45956	117	26584	112|5|0	25460|1109|15	1.04 (0.45, 2.37)	0.93262
Diffuse cystic mastopathy, females only	1917	43161	1834|83|0	41387|1757|17	1.08 (0.86, 1.3)	0.5008	1373	27990	1321|52|0	26853|1126|11	0.93 (0.7, 1.23)	0.62351	544	15171	513|31|0	14534|631|6	1.39 (0.96, 2)	0.080818
Polydipsia	264	44464	253|11|0	42683|1756|25	1.21 (0.65, 1.78)	0.5012	177	27972	172|5|0	26873|1084|15	0.76 (0.33, 1.74)	0.50884	87	16492	81|6|0	15810|672|10	1.82 (0.84, 3.92)	0.1276
Presence of (intrauterine) contraceptive device, females only	644	18393	617|27|0	17639|746|8	1.14 (0.75, 1.53)	0.5014	447	10748	433|14|0	10308|436|4	0.78 (0.45, 1.33)	0.36119	197	7645	184|13|0	7331|310|4	1.74 (0.99, 3.07)	0.054112
Severe persistent asthma	380	65061	364|16|0	62430|2596|35	1.18 (0.7, 1.65)	0.5014	283	42608	274|9|0	40923|1663|22	0.82 (0.43, 1.55)	0.54162	97	22453	90|7|0	21507|933|13	1.86 (0.91, 3.81)	0.089818
Disorders of magnesium metabolism	802	60296	769|32|1	57800|2464|32	1.12 (0.79, 1.46)	0.5022	597	38020	580|16|1	36468|1531|21	0.75 (0.47, 1.18)	0.20947	205	22276	189|16|0	21332|933|11	1.8 (1.1, 2.95)	0.019506
Positive blood culture for Staphylococcus	845	45910	818|26|1	44065|1823|22	0.88 (0.51, 1.25)	0.5026	718	28083	697|21|0	26961|1108|14	0.75 (0.49, 1.15)	0.1879	127	17827	121|5|1	17104|715|8	1.39 (0.68, 2.85)	0.36915
Diffuse cystic mastopathy, all individuals	1918	77101	1835|83|0	74044|3022|35	1.08 (0.86, 1.3)	0.503	1374	51261	1322|52|0	49283|1956|22	0.93 (0.7, 1.23)	0.61985	544	25840	513|31|0	24761|1066|13	1.39 (0.96, 2)	0.080664
Incomplete uterovaginal prolapse	331	63953	315|16|0	61406|2517|30	1.18 (0.7, 1.66)	0.5044	237	42550	226|11|0	40889|1642|19	1.13 (0.63, 2.03)	0.69133	94	21403	89|5|0	20517|875|11	1.3 (0.56, 3.02)	0.54923
Pulmonary embolism without acute cor pulmonale	2308	82732	2211|96|1	79427|3265|40	1.07 (0.87, 1.27)	0.5054	1785	54674	1712|73|0	52550|2098|26	1.06 (0.83, 1.33)	0.65452	523	28058	499|23|1	26877|1167|14	1.12 (0.75, 1.66)	0.58157
Acute bronchitis, unspecified	18848	55934	18105|735|8	53662|2245|27	0.97 (0.89, 1.06)	0.5058	13699	35827	13196|497|6	34396|1416|15	0.91 (0.82, 1.01)	0.089431	5149	20107	4909|238|2	19266|829|12	1.1 (0.95, 1.27)	0.21353
Dysphonia	689	83121	667|22|0	79782|3301|38	0.87 (0.46, 1.28)	0.5065	503	55229	491|12|0	53069|2136|24	0.62 (0.36, 1.09)	0.094729	186	27892	176|10|0	26713|1165|14	1.3 (0.71, 2.39)	0.39857
Malignant melanoma of skin	912	82137	880|32|0	78832|3266|39	0.89 (0.55, 1.23)	0.5065	674	54347	652|22|0	52219|2104|24	0.85 (0.56, 1.29)	0.44581	238	27790	228|10|0	26613|1162|15	0.98 (0.53, 1.8)	0.94915
Neoplasms of unspecified behavior	2484	76435	2381|102|1	73378|3023|34	1.07 (0.87, 1.27)	0.5082	1865	50292	1787|78|0	48334|1936|22	1.11 (0.88, 1.39)	0.39161	619	26143	594|24|1	25044|1087|12	0.97 (0.66, 1.43)	0.87825
Mild intermittent asthma	2234	65061	2150|83|1	62430|2596|35	0.93 (0.71, 1.15)	0.5086	1549	42608	1489|59|1	40923|1663|22	0.97 (0.75, 1.25)	0.81286	685	22453	661|24|0	21507|933|13	0.84 (0.56, 1.26)	0.39092
Presence of other functional implants	9140	30265	8784|350|6	29045|1206|14	0.95 (0.82, 1.09)	0.51	7332	17532	7050|277|5	16838|685|9	0.96 (0.81, 1.12)	0.57638	1808	12733	1734|73|1	12207|521|5	0.95 (0.72, 1.25)	0.7265
Respiratory failure, not elsewhere classified	3171	79213	3055|114|2	76025|3150|38	0.94 (0.75, 1.13)	0.5103	2635	51862	2540|94|1	49833|2005|24	0.94 (0.76, 1.15)	0.54549	536	27351	515|20|1	26192|1145|14	0.95 (0.62, 1.44)	0.79281
Other specified abnormal uterine and vaginal bleeding, females only	2874	29166	2753|118|3	27944|1211|11	1.07 (0.88, 1.26)	0.5115	1930	18785	1860|68|2	17989|789|7	0.89 (0.69, 1.14)	0.36869	944	10381	893|50|1	9955|422|4	1.37 (1.02, 1.84)	0.037125
Biomechanical lesion, unspecified	1197	84079	1155|42|0	80696|3345|38	0.9 (0.6, 1.21)	0.5126	918	55976	883|35|0	53789|2164|23	0.98 (0.7, 1.37)	0.90111	279	28103	272|7|0	26907|1181|15	0.62 (0.3, 1.28)	0.19903
Other disorders of muscle	9262	66996	8905|352|5	64301|2663|32	0.96 (0.85, 1.07)	0.5126	6635	43911	6387|245|3	42184|1708|19	0.95 (0.83, 1.09)	0.44846	2627	23085	2518|107|2	22117|955|13	1 (0.82, 1.21)	0.96204
Other specified pregnancy related conditions, females only	701	47852	675|26|0	45856|1975|21	0.88 (0.48, 1.27)	0.5127	393	31536	377|16|0	30247|1276|13	0.94 (0.56, 1.55)	0.79533	308	16316	298|10|0	15609|699|8	0.79 (0.43, 1.49)	0.47187
Diseases of the respiratory system complicating pregnancy, childbirth and the puerperium, females only	630	45267	608|21|1	43379|1868|20	0.87 (0.45, 1.29)	0.5135	400	29680	385|14|1	28461|1207|12	0.92 (0.55, 1.54)	0.74971	230	15587	223|7|0	14918|661|8	0.77 (0.37, 1.62)	0.49391
Other specified disorders of muscle	8904	66996	8561|338|5	64301|2663|32	0.96 (0.85, 1.08)	0.5146	6387	43911	6149|235|3	42184|1708|19	0.95 (0.83, 1.08)	0.42698	2517	23085	2412|103|2	22117|955|13	1 (0.82, 1.22)	0.99087
Other specified disorders of white blood cells	3044	78697	2930|113|1	75528|3134|35	0.94 (0.75, 1.13)	0.5147	2241	52058	2164|76|1	50013|2023|22	0.88 (0.7, 1.1)	0.26527	803	26639	766|37|0	25515|1111|13	1.08 (0.78, 1.5)	0.64053
Extreme Obesity by eMERGE Network EMR Phenotype Algorithm	8297	20399	7960|336|1	19601|790|8	1.04 (0.91, 1.18)	0.5178	6207	12840	5948|259|0	12360|476|4	1.11 (0.95, 1.3)	0.17977	2090	7559	2012|77|1	7241|314|4	0.89 (0.69, 1.14)	0.35469
Unspecified disturbances of skin sensation	5351	61817	5125|224|2	59322|2469|26	1.05 (0.91, 1.18)	0.5179	3978	40185	3814|163|1	38621|1549|15	1.05 (0.89, 1.23)	0.56421	1373	21632	1311|61|1	20701|920|11	1.04 (0.8, 1.35)	0.76588
Other erythematous conditions	750	82704	717|33|0	79391|3273|40	1.12 (0.78, 1.46)	0.5184	610	54886	582|28|0	52754|2107|25	1.17 (0.81, 1.7)	0.40623	140	27818	135|5|0	26637|1166|15	0.89 (0.39, 2.05)	0.78261
Flushing	809	68249	781|27|1	65490|2726|33	0.89 (0.52, 1.25)	0.5185	548	44666	530|17|1	42903|1742|21	0.87 (0.55, 1.36)	0.53869	261	23583	251|10|0	22587|984|12	0.92 (0.5, 1.71)	0.79973
Vasomotor and allergic rhinitis	19062	55293	18308|745|9	53064|2202|27	0.97 (0.89, 1.06)	0.5188	13187	36294	12681|499|7	34881|1397|16	0.97 (0.88, 1.08)	0.6172	5875	18999	5627|246|2	18183|805|11	0.97 (0.84, 1.12)	0.68166
Biomechanical lesions, not elsewhere classified	1497	84079	1443|54|0	80696|3345|38	0.92 (0.65, 1.18)	0.5197	1121	55976	1078|43|0	53789|2164|23	0.98 (0.73, 1.33)	0.91445	376	28103	365|11|0	26907|1181|15	0.7 (0.39, 1.26)	0.23448
Benign neoplasm of colon, rectum, anus and anal canal	8468	59767	8155|309|4	57359|2383|25	0.96 (0.84, 1.08)	0.5213	6638	38138	6406|228|4	36637|1490|11	0.93 (0.81, 1.08)	0.35068	1830	21629	1749|81|0	20722|893|14	1.04 (0.82, 1.32)	0.7653
Testicular hypofunction, males only	1467	31522	1419|47|1	30319|1185|18	0.91 (0.63, 1.2)	0.5217	1070	21408	1041|29|0	20619|777|12	0.73 (0.51, 1.06)	0.096348	397	10114	378|18|1	9700|408|6	1.26 (0.81, 1.98)	0.31061
Carrier of infectious disease	899	82846	858|41|0	79536|3270|40	1.11 (0.8, 1.42)	0.5218	632	55213	603|29|0	53060|2128|25	1.12 (0.77, 1.63)	0.54973	267	27633	255|12|0	26476|1142|15	1.08 (0.61, 1.9)	0.79763
Candidiasis of vulva and vagina, females only	5391	34657	5162|228|1	33255|1387|15	1.05 (0.91, 1.19)	0.522	3747	21814	3595|152|0	20936|869|9	0.99 (0.83, 1.18)	0.90765	1644	12843	1567|76|1	12319|518|6	1.17 (0.92, 1.48)	0.21218
Other symptoms and signs involving the nervous and musculoskeletal systems	1071	75607	1033|37|1	72531|3042|34	0.9 (0.59, 1.22)	0.523	832	49412	802|29|1	47450|1942|20	0.94 (0.66, 1.35)	0.75327	239	26195	231|8|0	25081|1100|14	0.77 (0.39, 1.51)	0.43879
Unspecified acute conjunctivitis	823	72022	787|36|0	69166|2823|33	1.11 (0.79, 1.44)	0.5233	569	47693	544|25|0	45873|1799|21	1.14 (0.77, 1.69)	0.52554	254	24329	243|11|0	23293|1024|12	1.06 (0.59, 1.91)	0.84133
Other disorders of brain	1853	79103	1774|79|0	75930|3135|38	1.08 (0.85, 1.3)	0.5235	1434	52242	1377|57|0	50193|2026|23	1.01 (0.78, 1.32)	0.93861	419	26861	397|22|0	25737|1109|15	1.26 (0.83, 1.92)	0.28184
Hemorrhagic disorder due to circulating anticoagulants	418	80920	401|17|0	77661|3219|40	1.16 (0.7, 1.62)	0.5237	345	53471	334|11|0	51367|2079|25	0.84 (0.47, 1.51)	0.5637	73	27449	67|6|0	26294|1140|15	2.03 (0.94, 4.36)	0.069633
Other benign neoplasms of skin	6006	63098	5761|240|5	60593|2476|29	1.04 (0.91, 1.18)	0.5246	4475	40798	4286|184|5	39218|1564|16	1.11 (0.95, 1.29)	0.19169	1531	22300	1475|56|0	21375|912|13	0.87 (0.66, 1.14)	0.29889
Otalgia	2018	72925	1930|88|0	69995|2896|34	1.07 (0.86, 1.28)	0.5251	1396	47956	1337|59|0	46076|1859|21	1.05 (0.81, 1.36)	0.71938	622	24969	593|29|0	23919|1037|13	1.12 (0.77, 1.62)	0.55335
Encounter for other aftercare	20586	54347	19741|838|7	52166|2154|27	1.03 (0.94, 1.11)	0.5257	15742	33828	15117|619|6	32505|1306|17	1.02 (0.92, 1.13)	0.73	4844	20519	4624|219|1	19661|848|10	1.05 (0.9, 1.23)	0.5255
Liver Cirrhosis RGC Composite Definition	780	54036	747|32|1	51831|2175|30	1.11 (0.78, 1.45)	0.527	608	33868	582|25|1	32511|1340|17	1.13 (0.78, 1.66)	0.51618	172	20168	165|7|0	19320|835|13	1.05 (0.51, 2.14)	0.89973
Skin changes due to chronic exposure to nonionizing radiation	7361	75302	7069|285|7	72307|2962|33	1.04 (0.91, 1.17)	0.5278	5767	49158	5561|200|6	47237|1902|19	0.95 (0.81, 1.11)	0.51195	1594	26144	1508|85|1	25070|1060|14	1.3 (1.03, 1.65)	0.02955
Scar conditions and fibrosis of skin	1673	67220	1605|67|1	64551|2641|28	1.08 (0.84, 1.32)	0.5296	1252	43232	1209|43|0	41566|1649|17	0.9 (0.67, 1.23)	0.52026	421	23988	396|24|1	22985|992|11	1.45 (0.98, 2.15)	0.063786
Gastrointestinal hemorrhage, unspecified	2570	73978	2463|106|1	71009|2931|38	1.06 (0.87, 1.26)	0.5302	2167	47690	2081|85|1	45835|1832|23	1.04 (0.83, 1.29)	0.73707	403	26288	382|21|0	25174|1099|15	1.17 (0.76, 1.81)	0.46793
Other symptoms and signs involving emotional state	706	79214	676|30|0	76042|3133|39	1.12 (0.76, 1.48)	0.5334	519	52236	501|18|0	50197|2014|25	0.88 (0.55, 1.39)	0.58286	187	26978	175|12|0	25845|1119|14	1.61 (0.92, 2.83)	0.098136
Localized edema	1980	41509	1897|82|1	39859|1628|22	1.07 (0.85, 1.3)	0.5341	1462	25458	1398|63|1	24478|966|14	1.15 (0.89, 1.48)	0.28059	518	16051	499|19|0	15381|662|8	0.86 (0.54, 1.35)	0.5068
Other inflammatory spondylopathies	2751	74997	2636|113|2	71979|2985|33	1.06 (0.87, 1.25)	0.535	2139	48970	2047|91|1	47047|1904|19	1.11 (0.89, 1.36)	0.35341	612	26027	589|22|1	24932|1081|14	0.91 (0.61, 1.37)	0.66288
Other fecal abnormalities	2545	45133	2447|98|0	43315|1794|24	0.94 (0.73, 1.14)	0.5352	1976	28309	1903|73|0	27182|1114|13	0.91 (0.72, 1.16)	0.45784	569	16824	544|25|0	16133|680|11	1.01 (0.67, 1.5)	0.9749
Blindness and low vision	834	80445	799|34|1	77222|3188|35	1.11 (0.78, 1.44)	0.5361	666	53153	637|28|1	51083|2048|22	1.17 (0.81, 1.68)	0.39762	168	27292	162|6|0	26139|1140|13	0.87 (0.4, 1.89)	0.72882
Supervision of high risk pregnancy, females only	6222	44820	5970|249|3	42950|1851|19	0.95 (0.79, 1.11)	0.5363	4056	29558	3896|158|2	28354|1192|12	0.92 (0.75, 1.13)	0.42849	2166	15262	2074|91|1	14596|659|7	1 (0.78, 1.28)	0.9935
Abnormal findings on diagnostic imaging of lung	3994	61864	3846|146|2	59392|2437|35	0.95 (0.78, 1.12)	0.5365	2957	39985	2847|109|1	38440|1523|22	0.98 (0.81, 1.19)	0.85581	1037	21879	999|37|1	20952|914|13	0.86 (0.62, 1.19)	0.37075
Type 2 diabetes mellitus with ophthalmic complications	2296	63032	2212|84|0	60431|2570|31	0.93 (0.71, 1.15)	0.537	1998	39218	1931|67|0	37643|1556|19	0.86 (0.67, 1.09)	0.21441	298	23814	281|17|0	22788|1014|12	1.3 (0.8, 2.1)	0.28807
Cellulitis and acute lymphangitis of trunk	969	62220	935|34|0	59724|2473|23	0.9 (0.56, 1.24)	0.5371	749	40024	721|28|0	38465|1543|16	0.96 (0.66, 1.4)	0.83966	220	22196	214|6|0	21259|930|7	0.67 (0.31, 1.46)	0.31733
Paralytic ileus and intestinal obstruction without hernia	1520	60086	1466|54|0	57672|2377|37	0.92 (0.65, 1.19)	0.5371	1234	38139	1196|38|0	36633|1484|22	0.78 (0.57, 1.08)	0.13895	286	21947	270|16|0	21039|893|15	1.32 (0.81, 2.15)	0.26284
Unspecified symptoms and signs involving the genitourinary system	538	63496	514|24|0	60921|2541|34	1.13 (0.74, 1.53)	0.5375	417	40710	399|18|0	39077|1612|21	1.09 (0.69, 1.72)	0.72472	121	22786	115|6|0	21844|929|13	1.27 (0.59, 2.74)	0.54098
Female infertility associated with anovulation, females only	262	30133	250|12|0	28856|1266|11	1.19 (0.63, 1.75)	0.5376	172	19395	165|7|0	18565|823|7	0.98 (0.47, 2.06)	0.96761	90	10738	85|5|0	10291|443|4	1.54 (0.66, 3.61)	0.32235
Sacroiliitis, not elsewhere classified	2347	74997	2249|96|2	71979|2985|33	1.07 (0.86, 1.27)	0.5388	1842	48970	1761|80|1	47047|1904|19	1.13 (0.9, 1.41)	0.29023	505	26027	488|16|1	24932|1081|14	0.83 (0.52, 1.32)	0.43951
Rheumatoid arthritis, unspecified	2537	76504	2431|104|2	73470|2998|36	1.06 (0.87, 1.26)	0.5392	1953	50140	1876|75|2	48203|1914|23	1.03 (0.82, 1.29)	0.81918	584	26364	555|29|0	25267|1084|13	1.16 (0.8, 1.69)	0.42219
Other specific joint derangements	409	60139	391|18|0	57719|2388|32	1.15 (0.7, 1.6)	0.5393	268	39403	258|10|0	37857|1525|21	0.98 (0.53, 1.8)	0.94936	141	20736	133|8|0	19862|863|11	1.41 (0.72, 2.76)	0.32238
Viral warts	3423	73369	3283|134|6	70421|2920|28	1.05 (0.89, 1.22)	0.5401	2332	48609	2239|88|5	46694|1899|16	1.05 (0.85, 1.29)	0.65545	1091	24760	1044|46|1	23727|1021|12	1.07 (0.8, 1.43)	0.66669
Obsessive-compulsive disorder	584	69865	559|24|1	67062|2771|32	1.13 (0.74, 1.51)	0.5405	360	46742	346|13|1	44914|1807|21	1.06 (0.64, 1.75)	0.83438	224	23123	213|11|0	22148|964|11	1.23 (0.68, 2.22)	0.48665
Other specified diabetes mellitus	639	77211	611|28|0	74062|3110|39	1.12 (0.75, 1.49)	0.5408	531	50051	509|22|0	48056|1971|24	1.06 (0.7, 1.61)	0.78801	108	27160	102|6|0	26006|1139|15	1.36 (0.63, 2.92)	0.43285
Unspecified disorder of visual pathways	303	84559	291|12|0	81197|3322|40	1.18 (0.64, 1.73)	0.5414	204	56346	199|5|0	54176|2144|26	0.67 (0.29, 1.55)	0.35171	99	28213	92|7|0	27021|1178|14	1.8 (0.88, 3.7)	0.10756
Other disorders of veins	3092	75742	2978|112|2	72722|2986|34	0.94 (0.76, 1.13)	0.5416	2323	49784	2237|85|1	47858|1905|21	0.97 (0.78, 1.21)	0.81423	769	25958	741|27|1	24864|1081|13	0.86 (0.59, 1.24)	0.42025
Other disorders of pigmentation	931	67431	891|40|0	64755|2648|28	1.1 (0.79, 1.41)	0.5429	632	43418	608|24|0	41741|1660|17	0.98 (0.65, 1.47)	0.92159	299	24013	283|16|0	23014|988|11	1.31 (0.8, 2.15)	0.27935
Other general symptoms and signs	3846	45919	3688|154|4	44079|1816|24	1.05 (0.89, 1.21)	0.5454	2912	28952	2803|106|3	27817|1121|14	0.96 (0.79, 1.17)	0.68551	934	16967	885|48|1	16262|695|10	1.28 (0.96, 1.71)	0.093759
Presence of prosthetic heart valve	1826	29918	1748|78|0	28710|1195|13	1.08 (0.83, 1.33)	0.5455	1513	17217	1451|62|0	16531|678|8	1.05 (0.79, 1.39)	0.74603	313	12701	297|16|0	12179|517|5	1.2 (0.71, 2.02)	0.50084
Benign neoplasm of colon, unspecified	8342	59767	8033|305|4	57359|2383|25	0.96 (0.84, 1.09)	0.5467	6543	38138	6314|225|4	36637|1490|11	0.93 (0.81, 1.08)	0.36046	1799	21629	1719|80|0	20722|893|14	1.04 (0.82, 1.32)	0.73245
Unspecified viral hepatitis	829	85395	794|34|1	81976|3379|40	1.11 (0.78, 1.43)	0.5468	555	57132	533|21|1	54903|2204|25	1.08 (0.71, 1.62)	0.729	274	28263	261|13|0	27073|1175|15	1.16 (0.68, 1.99)	0.5891
Other specified menopausal and perimenopausal disorders, females only	399	28026	382|16|1	26854|1162|10	1.15 (0.69, 1.61)	0.5476	282	17875	271|10|1	17117|752|6	1.06 (0.6, 1.86)	0.85044	117	10151	111|6|0	9737|410|4	1.36 (0.62, 2.96)	0.44384
Malignant neoplasm of unspecified ovary, females only	325	51335	310|15|0	49211|2102|22	1.16 (0.67, 1.66)	0.5478	199	33772	190|9|0	32401|1357|14	1.17 (0.62, 2.22)	0.62895	126	17563	120|6|0	16810|745|8	1.15 (0.53, 2.5)	0.71975
Unspecified hemorrhoids	1546	55029	1491|54|1	52814|2182|33	0.92 (0.66, 1.19)	0.5479	1176	34565	1137|38|1	33205|1342|18	0.87 (0.64, 1.2)	0.40216	370	20464	354|16|0	19609|840|15	1.05 (0.64, 1.71)	0.84962
Unspecified atrial fibrillation and atrial flutter	8007	66033	7680|325|2	63365|2633|35	1.04 (0.91, 1.17)	0.5499	6613	41716	6354|258|1	40077|1618|21	1.03 (0.89, 1.2)	0.68198	1394	24317	1326|67|1	23288|1015|14	1.07 (0.82, 1.39)	0.62278
Nausea and vomiting	11942	48718	11480|458|4	46813|1882|23	0.97 (0.86, 1.07)	0.55	8936	31054	8599|333|4	29862|1178|14	0.95 (0.84, 1.08)	0.44827	3006	17664	2881|125|0	16951|704|9	1.01 (0.83, 1.23)	0.93602
Urticaria, unspecified	1959	80906	1875|83|1	77657|3211|38	1.07 (0.85, 1.28)	0.5511	1416	53756	1353|62|1	51653|2078|25	1.12 (0.87, 1.44)	0.36251	543	27150	522|21|0	26004|1133|13	0.92 (0.6, 1.42)	0.70411
Cramp and spasm	1985	74618	1899|86|0	71595|2988|35	1.07 (0.85, 1.28)	0.5515	1522	48754	1459|63|0	46836|1897|21	1.04 (0.81, 1.34)	0.76655	463	25864	440|23|0	24759|1091|14	1.15 (0.76, 1.74)	0.51235
Clostridium Difficile Infection by eMERGE Network EMR Phenotype Algorithm	1188	13888	1140|48|0	13349|534|5	1.09 (0.8, 1.39)	0.5528	968	10619	932|36|0	10212|402|5	1 (0.71, 1.41)	0.99106	220	3269	208|12|0	3137|132|0	1.45 (0.8, 2.66)	0.22341
Pain localized to upper abdomen	11134	38878	10693|439|2	37334|1522|22	0.97 (0.86, 1.08)	0.5534	7929	24610	7630|298|1	23640|958|12	0.92 (0.8, 1.05)	0.1918	3205	14268	3063|141|1	13694|564|10	1.08 (0.9, 1.3)	0.41792
Encounter for other specified aftercare	18260	54379	17510|746|4	52197|2155|27	1.03 (0.94, 1.12)	0.554	14079	33849	13517|558|4	32525|1307|17	1.02 (0.92, 1.13)	0.70955	4181	20530	3993|188|0	19672|848|10	1.05 (0.88, 1.23)	0.60358
Perforation of tympanic membrane	433	78862	414|19|0	75687|3137|38	1.14 (0.7, 1.58)	0.5546	315	52691	301|14|0	50619|2048|24	1.16 (0.69, 1.96)	0.56593	118	26171	113|5|0	25068|1089|14	1.09 (0.47, 2.5)	0.8449
Allergic rhinitis due to pollen	801	55293	773|28|0	53064|2202|27	0.9 (0.53, 1.26)	0.555	489	36294	469|20|0	34881|1397|16	1.05 (0.68, 1.63)	0.83447	312	18999	304|8|0	18183|805|11	0.62 (0.31, 1.21)	0.15971
Encounter for other postprocedural aftercare	1724	68256	1661|62|1	65512|2711|33	0.93 (0.68, 1.18)	0.5562	1297	44318	1253|43|1	42584|1714|20	0.88 (0.65, 1.18)	0.38983	427	23938	408|19|0	22928|997|13	1.06 (0.67, 1.66)	0.81394
Major depressive disorder, recurrent, unspecified	729	77683	699|29|1	74564|3080|39	1.11 (0.76, 1.46)	0.5562	559	51691	539|20|0	49665|2000|26	0.91 (0.59, 1.41)	0.66156	170	25992	160|9|1	24899|1080|13	1.6 (0.89, 2.88)	0.11614
Other anemias	16798	61603	16148|639|11	59129|2448|26	0.97 (0.88, 1.06)	0.5563	13015	38830	12532|475|8	37318|1497|15	0.96 (0.86, 1.06)	0.42275	3783	22773	3616|164|3	21811|951|11	1.01 (0.86, 1.2)	0.8654
Other abnormal findings of blood chemistry	12411	57681	11921|482|8	55310|2345|26	0.97 (0.87, 1.07)	0.5564	9384	36766	9038|338|8	35280|1472|14	0.92 (0.82, 1.04)	0.18472	3027	20915	2883|144|0	20030|873|12	1.09 (0.91, 1.31)	0.34016
Radiculopathy	8221	35868	7876|339|6	34393|1463|12	1.04 (0.92, 1.16)	0.5577	6373	22227	6113|255|5	21331|891|5	1.02 (0.89, 1.18)	0.7542	1848	13641	1763|84|1	13062|572|7	1.08 (0.85, 1.35)	0.53962
Abnormalities of heart beat	11119	52263	10656|459|4	50163|2072|28	1.03 (0.93, 1.13)	0.5598	7964	33017	7651|310|3	31731|1269|17	1 (0.89, 1.14)	0.95146	3155	19246	3005|149|1	18432|803|11	1.09 (0.91, 1.3)	0.35515
Unspecified sensorineural hearing loss	2831	75361	2718|109|4	72335|2992|34	1.06 (0.87, 1.25)	0.5613	2339	49420	2256|79|4	47475|1924|21	0.94 (0.76, 1.18)	0.60353	492	25941	462|30|0	24860|1068|13	1.46 (1.01, 2.11)	0.044885
Pure hypercholesterolemia	3488	54159	3354|132|2	51927|2204|28	0.95 (0.77, 1.12)	0.5616	2508	33894	2410|96|2	32520|1356|18	0.99 (0.8, 1.21)	0.91438	980	20265	944|36|0	19407|848|10	0.85 (0.61, 1.19)	0.34818
Congenital insufficiency of aortic valve	445	84841	431|14|0	81434|3366|41	0.86 (0.35, 1.37)	0.5625	302	56516	294|8|0	54307|2183|26	0.73 (0.37, 1.43)	0.35704	143	28325	137|6|0	27127|1183|15	1.07 (0.5, 2.31)	0.86306
Personal history of malignant neoplasm of breast	1645	29828	1581|63|1	28628|1186|14	0.92 (0.65, 1.19)	0.5631	1230	17277	1181|48|1	16598|670|9	0.97 (0.71, 1.33)	0.84981	415	12551	400|15|0	12030|516|5	0.8 (0.47, 1.37)	0.41175
Bee Sting Anaphylaxis	1068	45272	1021|47|0	43384|1864|24	1.09 (0.8, 1.38)	0.5633	697	29147	662|35|0	27970|1159|18	1.24 (0.89, 1.73)	0.2115	371	16125	359|12|0	15414|705|6	0.76 (0.43, 1.33)	0.33451
Parkinson's disease	854	80740	826|27|1	77508|3193|39	0.9 (0.54, 1.26)	0.5639	688	53367	665|22|1	51301|2041|25	0.94 (0.63, 1.41)	0.76566	166	27373	161|5|0	26207|1152|14	0.74 (0.32, 1.7)	0.47688
Atopy RGC Composite Strict Definition	7958	33464	7643|313|2	32094|1352|18	0.96 (0.84, 1.09)	0.5642	5527	20736	5316|210|1	19925|802|9	0.96 (0.82, 1.12)	0.60917	2431	12728	2327|103|1	12169|550|9	0.97 (0.79, 1.2)	0.78118
Unspecified enthesopathy, lower limb, excluding foot	2293	56015	2197|95|1	53770|2218|27	1.06 (0.86, 1.27)	0.5647	1710	35782	1644|65|1	34402|1365|15	1.01 (0.79, 1.3)	0.92993	583	20233	553|30|0	19368|853|12	1.18 (0.82, 1.7)	0.3699
Lateral epicondylitis	2420	56257	2330|90|0	53994|2235|28	0.94 (0.73, 1.15)	0.5657	1695	36195	1635|60|0	34785|1395|15	0.92 (0.71, 1.19)	0.52801	725	20062	695|30|0	19209|840|13	0.98 (0.68, 1.41)	0.91626
Other and unspecified malignant neoplasm of skin of other and unspecified parts of face	2255	79157	2170|85|0	75973|3147|37	0.94 (0.71, 1.16)	0.5659	1809	52107	1742|67|0	50067|2018|22	0.95 (0.74, 1.23)	0.72026	446	27050	428|18|0	25906|1129|15	0.88 (0.55, 1.4)	0.58497
Acute noninfective otitis externa	1217	74901	1174|43|0	71933|2934|34	0.92 (0.62, 1.22)	0.5665	885	49454	858|27|0	47542|1890|22	0.79 (0.54, 1.16)	0.2303	332	25447	316|16|0	24391|1044|12	1.17 (0.71, 1.9)	0.53839
Enlarged prostate with lower urinary tract symptoms, males only	4751	18710	4598|151|2	18018|686|6	0.94 (0.74, 1.14)	0.5673	3773	11688	3657|114|2	11275|410|3	0.95 (0.75, 1.2)	0.65939	978	7022	941|37|0	6743|276|3	0.93 (0.63, 1.36)	0.70658
Pain, not elsewhere classified	3618	76053	3470|146|2	73033|2985|35	1.05 (0.88, 1.21)	0.5674	2629	50136	2532|95|2	48198|1918|20	0.97 (0.79, 1.18)	0.74038	989	25917	938|51|0	24835|1067|15	1.23 (0.93, 1.63)	0.14981
Generalized idiopathic epilepsy and epileptic syndromes	851	63909	822|28|1	61364|2517|28	0.9 (0.54, 1.26)	0.5687	601	41602	579|22|0	39991|1593|18	0.95 (0.62, 1.44)	0.79726	250	22307	243|6|1	21373|924|10	0.79 (0.4, 1.56)	0.50443
Neoplasm of unspecified behavior of bone, soft tissue, and skin	1236	76435	1184|52|0	73378|3023|34	1.08 (0.81, 1.36)	0.5696	908	50292	872|36|0	48334|1936|22	1.06 (0.76, 1.48)	0.72255	328	26143	312|16|0	25044|1087|12	1.13 (0.69, 1.85)	0.62321
Type 1 diabetes mellitus	2783	76607	2678|104|1	73485|3083|39	0.95 (0.75, 1.14)	0.57	2290	49570	2204|85|1	47597|1949|24	0.96 (0.77, 1.19)	0.68122	493	27037	474|19|0	25888|1134|15	0.9 (0.57, 1.41)	0.64772
Benign neoplasm of other and ill-defined parts of digestive system	504	71730	484|19|1	68849|2850|31	1.13 (0.71, 1.55)	0.5707	423	47054	409|13|1	45218|1819|17	0.92 (0.56, 1.52)	0.74936	81	24676	75|6|0	23631|1031|14	1.82 (0.84, 3.92)	0.12781
Hidradenitis suppurativa	476	67377	456|19|1	64678|2664|35	1.13 (0.71, 1.55)	0.5712	330	44394	316|13|1	42667|1704|23	1.16 (0.7, 1.93)	0.55454	146	22983	140|6|0	22011|960|12	1.05 (0.49, 2.28)	0.8961
Open-angle glaucoma	1997	79049	1914|82|1	75886|3126|37	1.07 (0.84, 1.29)	0.5712	1744	51630	1674|69|1	49617|1990|23	1.04 (0.82, 1.33)	0.72431	253	27419	240|13|0	26269|1136|14	1.18 (0.68, 2.04)	0.54754
Encounter for other procedures for purposes other than remedying health state	4774	68303	4595|175|4	65570|2702|31	0.96 (0.81, 1.11)	0.5715	3699	44254	3560|136|3	42531|1704|19	0.98 (0.82, 1.16)	0.80296	1075	24049	1035|39|1	23039|998|12	0.89 (0.65, 1.22)	0.4724
Unspecified chronic bronchitis	425	71331	408|16|1	68441|2853|37	1.14 (0.69, 1.59)	0.5722	321	46849	310|11|0	44987|1838|24	0.9 (0.5, 1.61)	0.72358	104	24482	98|5|1	23454|1015|13	1.63 (0.8, 3.32)	0.1826
Chronic prostatitis, males only	570	19941	548|22|0	19200|733|8	1.13 (0.71, 1.55)	0.5728	417	12647	404|13|0	12192|451|4	0.91 (0.52, 1.58)	0.73613	153	7294	144|9|0	7008|282|4	1.52 (0.8, 2.9)	0.20542
Other inflammatory liver diseases	1566	78826	1509|57|0	75668|3120|38	0.93 (0.67, 1.19)	0.5732	1244	51846	1198|46|0	49828|1994|24	0.95 (0.71, 1.28)	0.74001	322	26980	311|11|0	25840|1126|14	0.84 (0.47, 1.5)	0.55246
Asthma COPD Overlap Syndrome (ACOS) RGC Definition	3044	53999	2928|116|0	51807|2162|30	0.95 (0.76, 1.14)	0.5738	2374	34506	2295|79|0	33129|1359|18	0.81 (0.65, 1.02)	0.078376	670	19493	633|37|0	18678|803|12	1.31 (0.94, 1.82)	0.1173
Benign neoplasm of other and unspecified endocrine glands	1216	72348	1166|48|2	69445|2872|31	1.08 (0.81, 1.36)	0.5748	933	47535	894|37|2	45681|1837|17	1.13 (0.83, 1.54)	0.45006	283	24813	272|11|0	23764|1035|14	0.94 (0.52, 1.68)	0.8219
Other vitreous opacities	695	80683	665|30|0	77457|3187|39	1.11 (0.75, 1.46)	0.5757	523	53054	503|20|0	50998|2032|24	0.99 (0.64, 1.54)	0.96714	172	27629	162|10|0	26459|1155|15	1.37 (0.75, 2.53)	0.30838
Allergy status to drugs, medicaments and biological substances	909	29967	879|29|1	28768|1186|13	0.9 (0.55, 1.26)	0.5772	623	17397	607|16|0	16712|677|8	0.65 (0.4, 1.06)	0.085355	286	12570	272|13|1	12056|509|5	1.29 (0.78, 2.15)	0.32456
Vitamin B12 deficiency anemia	2041	76558	1955|85|1	73496|3024|38	1.06 (0.85, 1.28)	0.5779	1579	50203	1516|62|1	48252|1928|23	1.03 (0.8, 1.32)	0.8115	462	26355	439|23|0	25244|1096|15	1.15 (0.76, 1.75)	0.49648
Anal fissure, unspecified	781	60553	748|33|0	58123|2393|37	1.1 (0.76, 1.44)	0.5784	550	38560	530|20|0	37037|1501|22	0.94 (0.61, 1.46)	0.78133	231	21993	218|13|0	21086|892|15	1.4 (0.82, 2.4)	0.22118
Hemorrhage of anus and rectum	3488	57385	3340|148|0	55068|2283|34	1.05 (0.88, 1.22)	0.5785	2543	36385	2435|108|0	34941|1424|20	1.07 (0.88, 1.3)	0.52169	945	21000	905|40|0	20127|859|14	1 (0.73, 1.38)	0.98231
Candidiasis, unspecified	1031	62891	987|44|0	60397|2462|32	1.09 (0.79, 1.39)	0.5807	793	40666	762|31|0	39078|1568|20	0.98 (0.68, 1.4)	0.90511	238	22225	225|13|0	21319|894|12	1.39 (0.81, 2.39)	0.23591
Non-Alcoholic Fattly Liver Disease and Steatohepatitis RGC Composite Definition	2463	54035	2370|93|0	51830|2175|30	0.94 (0.73, 1.15)	0.5807	1752	33868	1690|62|0	32511|1340|17	0.88 (0.68, 1.14)	0.33342	711	20167	680|31|0	19319|835|13	1.08 (0.75, 1.54)	0.68732
Heartburn	2317	54035	2219|98|0	51895|2111|29	1.06 (0.86, 1.26)	0.5809	1678	34591	1610|68|0	33242|1333|16	1.02 (0.8, 1.3)	0.88735	639	19444	609|30|0	18653|778|13	1.16 (0.8, 1.66)	0.43669
Presence of intraocular lens	3366	30265	3235|127|4	29045|1206|14	0.94 (0.73, 1.15)	0.582	2855	17532	2750|102|3	16838|685|9	0.9 (0.71, 1.14)	0.37124	511	12733	485|25|1	12207|521|5	1.12 (0.72, 1.73)	0.61906
Orthopedic aftercare	2738	70784	2624|113|1	67941|2810|33	1.05 (0.87, 1.24)	0.5837	1944	46087	1864|80|0	44293|1774|20	1.05 (0.84, 1.32)	0.65159	794	24697	760|33|1	23648|1036|13	1.05 (0.75, 1.48)	0.75619
Iodine Allergy	2360	45272	2267|93|0	43384|1864|24	0.94 (0.73, 1.15)	0.5852	1751	29147	1688|63|0	27970|1159|18	0.88 (0.68, 1.13)	0.31047	609	16125	579|30|0	15414|705|6	1.1 (0.76, 1.59)	0.61057
Achilles tendinitis	967	56015	927|40|0	53770|2218|27	1.09 (0.78, 1.4)	0.5859	703	35782	680|23|0	34402|1365|15	0.86 (0.57, 1.29)	0.46348	264	20233	247|17|0	19368|853|12	1.51 (0.94, 2.43)	0.091121
Other specified enthesopathies of lower limb, excluding foot	3112	56015	2980|132|0	53770|2218|27	1.05 (0.87, 1.23)	0.586	2470	35782	2358|112|0	34402|1365|15	1.15 (0.94, 1.4)	0.18019	642	20233	622|20|0	19368|853|12	0.69 (0.44, 1.07)	0.098367
Chronic sinusitis, unspecified	4227	65378	4065|161|1	62751|2596|31	0.96 (0.8, 1.12)	0.5869	2833	43199	2737|96|0	41509|1669|21	0.85 (0.69, 1.05)	0.13307	1394	22179	1328|65|1	21242|927|10	1.13 (0.88, 1.45)	0.33433
Other aplastic anemias and other bone marrow failure syndromes	597	81887	572|25|0	78598|3251|38	1.11 (0.73, 1.5)	0.5874	464	53963	447|17|0	51851|2088|24	0.97 (0.6, 1.56)	0.89836	133	27924	125|8|0	26747|1163|14	1.48 (0.75, 2.9)	0.25889
Malignant neoplasm of kidney, except renal pelvis	605	85872	580|25|0	82440|3391|41	1.11 (0.73, 1.5)	0.588	469	57257	451|18|0	55037|2194|26	1.05 (0.66, 1.66)	0.84567	136	28615	129|7|0	27403|1197|15	1.29 (0.63, 2.65)	0.48313
Other diseases of esophagus	3366	69930	3226|140|0	67139|2753|38	1.05 (0.88, 1.22)	0.5887	2556	45370	2455|101|0	43584|1762|24	1.01 (0.82, 1.24)	0.92551	810	24560	771|39|0	23555|991|14	1.15 (0.84, 1.59)	0.38556
Malignant neoplasm of bronchus and lung	950	85993	917|33|0	82546|3407|40	0.91 (0.57, 1.25)	0.589	762	57328	734|28|0	55095|2208|25	0.97 (0.67, 1.41)	0.89104	188	28665	183|5|0	27451|1199|15	0.65 (0.28, 1.49)	0.30769
Moderate persistent asthma	2032	65061	1954|78|0	62430|2596|35	0.94 (0.71, 1.17)	0.589	1473	42608	1417|56|0	40923|1663|22	0.94 (0.72, 1.23)	0.64375	559	22453	537|22|0	21507|933|13	0.94 (0.62, 1.43)	0.77972
Alcohol related disorders	2718	66337	2616|102|0	63670|2636|31	0.95 (0.75, 1.15)	0.5901	1952	44036	1880|72|0	42309|1706|21	0.97 (0.76, 1.23)	0.77117	766	22301	736|30|0	21361|930|10	0.9 (0.63, 1.31)	0.58901
Hallux valgus (acquired)	410	59918	392|18|0	57512|2375|31	1.13 (0.68, 1.58)	0.5931	303	39222	291|12|0	37685|1517|20	1.01 (0.58, 1.76)	0.97782	107	20696	101|6|0	19827|858|11	1.41 (0.65, 3.06)	0.38237
Epilepsy and recurrent seizures	2205	63909	2123|81|1	61364|2517|28	0.94 (0.72, 1.16)	0.5936	1546	41602	1488|58|0	39991|1593|18	0.96 (0.74, 1.25)	0.74418	659	22307	635|23|1	21373|924|10	0.91 (0.61, 1.35)	0.63608
Nail disorders	3955	66845	3801|154|0	64153|2660|32	0.96 (0.79, 1.12)	0.5939	3119	43754	3001|118|0	42047|1687|20	0.95 (0.78, 1.14)	0.57502	836	23091	800|36|0	22106|973|12	0.98 (0.7, 1.37)	0.92654
Positive culture for Influenza A Virus	1169	45910	1119|50|0	44065|1823|22	1.08 (0.8, 1.36)	0.5947	869	28083	836|33|0	26961|1108|14	0.95 (0.67, 1.34)	0.75119	300	17827	283|17|0	17104|715|8	1.39 (0.86, 2.25)	0.17802
Diarrhea, unspecified	11623	45133	11159|463|1	43315|1794|24	0.97 (0.87, 1.08)	0.595	8642	28309	8314|328|0	27182|1114|13	0.93 (0.82, 1.05)	0.24171	2981	16824	2845|135|1	16133|680|11	1.08 (0.89, 1.3)	0.43408
Other allergic rhinitis	5993	55293	5741|249|3	53064|2202|27	1.04 (0.9, 1.17)	0.5977	4186	36294	4015|169|2	34881|1397|16	1.03 (0.88, 1.21)	0.68611	1807	18999	1726|80|1	18183|805|11	1.04 (0.83, 1.31)	0.73166
Maternal care due to uterine scar from previous surgery, females only	1283	47550	1227|56|0	45578|1952|20	1.08 (0.8, 1.36)	0.5979	885	31161	848|37|0	29889|1260|12	1.03 (0.72, 1.45)	0.88291	398	16389	379|19|0	15689|692|8	1.18 (0.74, 1.88)	0.49288
Retinal detachments and breaks	1139	80109	1100|38|1	76914|3158|37	0.92 (0.61, 1.23)	0.5991	908	52439	879|29|0	50409|2007|23	0.85 (0.59, 1.22)	0.36974	231	27670	221|9|1	26505|1151|14	1.14 (0.64, 2.04)	0.66182
Irritable bowel syndrome without diarrhea	4449	59665	4272|177|0	57275|2353|37	0.96 (0.8, 1.11)	0.6002	3108	37980	2988|120|0	36483|1475|22	0.94 (0.78, 1.13)	0.51186	1341	21685	1284|57|0	20792|878|15	1 (0.77, 1.31)	0.98114
Dyspnea	16622	45536	15951|664|7	43694|1821|21	1.03 (0.93, 1.12)	0.601	12724	28319	12235|485|4	27195|1112|12	0.98 (0.88, 1.1)	0.74321	3898	17217	3716|179|3	16499|709|9	1.13 (0.96, 1.34)	0.14982
Positive Kentucky blue grass IgE based on outpatient maximum lifetime value	571	1480	549|22|0	1413|66|1	0.88 (0.39, 1.36)	0.6013	397	1012	380|17|0	966|45|1	0.96 (0.55, 1.67)	0.87417	174	468	169|5|0	447|21|0	0.68 (0.26, 1.8)	0.4404
Other nontoxic goiter	5276	73824	5057|215|4	70899|2890|35	1.04 (0.9, 1.18)	0.6014	3800	48781	3643|153|4	46906|1854|21	1.07 (0.9, 1.26)	0.4428	1476	25043	1414|62|0	23993|1036|14	0.97 (0.75, 1.26)	0.81283
Positive culture for Escherichia coli	14771	45910	14180|585|6	44065|1823|22	0.97 (0.88, 1.07)	0.602	10916	28083	10497|416|3	26961|1108|14	0.92 (0.82, 1.04)	0.1877	3855	17827	3683|169|3	17104|715|8	1.09 (0.92, 1.3)	0.31715
Herpesviral infection, unspecified	1946	75664	1864|81|1	72640|2995|29	1.06 (0.84, 1.28)	0.6026	1333	50316	1276|56|1	48356|1942|18	1.1 (0.84, 1.43)	0.49895	613	25348	588|25|0	24284|1053|11	0.98 (0.66, 1.47)	0.93906
Hypertensive Nephropathy in Non-Diabetics by RGC Definition	2644	11643	2518|126|0	11156|478|9	1.06 (0.84, 1.29)	0.603	1905	7331	1815|90|0	7035|291|5	1.12 (0.85, 1.47)	0.41211	739	4312	703|36|0	4121|187|4	0.94 (0.63, 1.41)	0.78048
Esophagitis, unspecified	1887	70572	1817|70|0	67775|2761|36	0.94 (0.7, 1.18)	0.6041	1539	45846	1483|56|0	44059|1764|23	0.92 (0.71, 1.21)	0.55557	348	24726	334|14|0	23716|997|13	1 (0.6, 1.69)	0.98932
Other and unspecified disorders of male genital organs, males only	865	19749	833|31|1	19007|735|7	1.1 (0.75, 1.44)	0.6045	604	12532	587|17|0	12077|452|3	0.79 (0.49, 1.27)	0.32662	261	7217	246|14|1	6930|283|4	1.56 (0.95, 2.57)	0.078892
Diverticular disease of intestine, part unspecified, without perforation or abscess	542	55543	519|23|0	53316|2196|31	1.11 (0.71, 1.52)	0.6046	352	34898	340|12|0	33521|1359|18	0.9 (0.51, 1.57)	0.70958	190	20645	179|11|0	19795|837|13	1.4 (0.78, 2.51)	0.25489
Nerve root and plexus disorders	856	75153	820|35|1	72108|3007|38	1.09 (0.77, 1.41)	0.6048	637	49478	609|28|0	47532|1922|24	1.13 (0.78, 1.63)	0.5321	219	25675	211|7|1	24576|1085|14	0.99 (0.52, 1.87)	0.96437
Anti Thyroperoxidase Antibody	2078	3191	1999|79|0	3060|129|2	0.93 (0.64, 1.21)	0.605	1455	2424	1397|58|0	2329|94|1	1 (0.72, 1.39)	0.99208	623	767	602|21|0	731|35|1	0.76 (0.44, 1.31)	0.32809
Crohn's disease [regional enteritis]	875	82216	844|31|0	78917|3260|39	0.91 (0.56, 1.26)	0.6051	610	54712	591|19|0	52576|2112|24	0.8 (0.51, 1.26)	0.34201	265	27504	253|12|0	26341|1148|15	1.11 (0.63, 1.94)	0.71938
Cellulitis and acute lymphangitis of face and neck	734	62220	710|24|0	59724|2473|23	0.9 (0.5, 1.3)	0.6052	512	40024	500|12|0	38465|1543|16	0.62 (0.35, 1.08)	0.088386	222	22196	210|12|0	21259|930|7	1.33 (0.76, 2.34)	0.32274
Other enthesopathies, not elsewhere classified	344	56257	329|15|0	53994|2235|28	1.14 (0.65, 1.63)	0.6054	235	36195	225|10|0	34785|1395|15	1.13 (0.61, 2.07)	0.70153	109	20062	104|5|0	19209|840|13	1.16 (0.51, 2.67)	0.72553
Spondylosis	5077	72880	4883|193|1	69952|2896|32	0.96 (0.81, 1.11)	0.6063	4006	47379	3862|143|1	45525|1836|18	0.92 (0.78, 1.1)	0.35575	1071	25501	1021|50|0	24427|1060|14	1.08 (0.81, 1.44)	0.59015
Pain and other conditions associated with female genital organs and menstrual cycle, females only	4058	29019	3897|158|3	27802|1206|11	0.96 (0.79, 1.13)	0.6074	2615	18683	2524|89|2	17885|791|7	0.79 (0.63, 0.99)	0.039688	1443	10336	1373|69|1	9917|415|4	1.24 (0.95, 1.61)	0.10795
Multiple sclerosis	1058	86055	1021|35|2	82609|3407|39	0.92 (0.61, 1.24)	0.608	623	57617	603|19|1	55374|2218|25	0.86 (0.56, 1.33)	0.50624	435	28438	418|16|1	27235|1189|14	0.99 (0.62, 1.58)	0.97097
Other and unspecified premature depolarization	720	65194	695|25|0	62570|2590|34	0.9 (0.52, 1.29)	0.6086	558	41245	539|19|0	39622|1602|21	0.89 (0.57, 1.4)	0.62822	162	23949	156|6|0	22948|988|13	0.93 (0.43, 2.01)	0.85253
Personal history of malignant neoplasm of genital organs	1253	29828	1205|47|1	28628|1186|14	0.93 (0.63, 1.22)	0.6089	967	17277	929|37|1	16598|670|9	0.97 (0.69, 1.35)	0.83968	286	12551	276|10|0	12030|516|5	0.8 (0.42, 1.5)	0.48002
Localized swelling, mass and lump, neck	473	65954	457|16|0	63289|2634|31	0.88 (0.41, 1.36)	0.6091	302	43089	293|9|0	41398|1672|19	0.79 (0.42, 1.49)	0.46001	171	22865	164|7|0	21891|962|12	1.02 (0.5, 2.1)	0.95093
Personal risk factors, not elsewhere classified	4030	29268	3875|153|2	28091|1163|14	0.96 (0.78, 1.13)	0.6095	3053	16899	2932|120|1	16231|659|9	0.99 (0.81, 1.21)	0.94976	977	12369	943|33|1	11860|504|5	0.85 (0.6, 1.2)	0.35902
Primary thrombophilia	1069	80920	1030|39|0	77661|3219|40	0.92 (0.61, 1.24)	0.6095	774	53471	748|26|0	51367|2079|25	0.85 (0.58, 1.24)	0.39575	295	27449	282|13|0	26294|1140|15	1.09 (0.63, 1.87)	0.75696
Anemia, unspecified	16557	61603	15913|635|9	59129|2448|26	0.98 (0.89, 1.07)	0.6105	12859	38830	12379|473|7	37318|1497|15	0.96 (0.86, 1.07)	0.47462	3698	22773	3534|162|2	21811|951|11	1.02 (0.86, 1.21)	0.85435
Other symptoms and signs involving cognitive functions and awareness	5133	76905	4936|195|2	73812|3057|36	0.96 (0.82, 1.11)	0.6105	4029	50492	3880|148|1	48517|1953|22	0.94 (0.8, 1.12)	0.50111	1104	26413	1056|47|1	25295|1104|14	1.02 (0.76, 1.36)	0.88875
Malignant neoplasm of ovary, females only	333	51335	318|15|0	49211|2102|22	1.14 (0.64, 1.63)	0.6115	202	33772	193|9|0	32401|1357|14	1.15 (0.61, 2.19)	0.66175	131	17563	125|6|0	16810|745|8	1.11 (0.51, 2.41)	0.78863
Positive Cladosporium herbarum IgE based on outpatient maximum lifetime value	455	2429	435|20|0	2334|94|1	1.13 (0.65, 1.62)	0.6122	326	1678	311|15|0	1610|67|1	1.12 (0.64, 1.96)	0.69749	129	751	124|5|0	724|27|0	1.18 (0.46, 3.05)	0.73469
Acquired absence of other specified parts of digestive tract	2575	29415	2476|98|1	28225|1176|14	0.95 (0.74, 1.15)	0.6125	1840	17063	1772|67|1	16382|672|9	0.93 (0.72, 1.19)	0.54181	735	12352	704|31|0	11843|504|5	1 (0.69, 1.44)	0.99666
Other bacterial agents as the cause of diseases classified elsewhere	320	82257	308|12|0	78965|3251|41	1.15 (0.61, 1.69)	0.6143	260	54712	253|7|0	52576|2110|26	0.72 (0.35, 1.48)	0.37846	60	27545	55|5|0	26389|1141|15	2.14 (0.93, 4.91)	0.072833
Proteinuria, unspecified	3220	81336	3101|118|1	78077|3220|39	0.95 (0.77, 1.14)	0.6145	2600	53711	2509|91|0	51614|2072|25	0.91 (0.73, 1.12)	0.36785	620	27625	592|27|1	26463|1148|14	1.11 (0.77, 1.6)	0.57683
Atherosclerosis	3538	74277	3405|131|2	71265|2976|36	0.96 (0.78, 1.13)	0.616	3122	47824	3011|110|1	45912|1889|23	0.89 (0.73, 1.09)	0.25196	416	26453	394|21|1	25353|1087|13	1.3 (0.86, 1.98)	0.21222
Unspecified genitourinary tract infection in pregnancy, females only	353	48486	337|16|0	46455|2010|21	1.13 (0.65, 1.62)	0.6166	251	31904	241|10|0	30599|1292|13	0.96 (0.52, 1.79)	0.90457	102	16582	96|6|0	15856|718|8	1.47 (0.67, 3.22)	0.33812
Other extrapyramidal and movement disorders	5694	78102	5458|234|2	74961|3102|39	1.03 (0.9, 1.17)	0.6169	4330	51468	4146|183|1	49461|1982|25	1.09 (0.93, 1.26)	0.2939	1364	26634	1312|51|1	25500|1120|14	0.88 (0.67, 1.17)	0.38324
Other reactions to severe stress	1090	59786	1049|41|0	57359|2399|28	0.92 (0.62, 1.23)	0.6179	740	39460	713|27|0	37887|1555|18	0.9 (0.61, 1.31)	0.57295	350	20326	336|14|0	19472|844|10	0.98 (0.58, 1.66)	0.94246
Liver disease, unspecified	1311	75113	1257|52|2	72097|2978|38	1.07 (0.81, 1.33)	0.6182	862	48934	827|34|1	47023|1887|24	1.07 (0.77, 1.49)	0.67652	449	26179	430|18|1	25074|1091|14	1.06 (0.68, 1.65)	0.78386
Atrial fibrillation and flutter	8393	66033	8051|340|2	63365|2633|35	1.03 (0.91, 1.16)	0.6187	6843	41716	6577|265|1	40077|1618|21	1.02 (0.88, 1.18)	0.78093	1550	24317	1474|75|1	23288|1015|14	1.07 (0.83, 1.38)	0.60832
Leiomyoma of uterus, unspecified, females only	1834	41651	1765|69|0	39913|1721|17	0.94 (0.7, 1.18)	0.619	1220	26803	1182|38|0	25703|1090|10	0.78 (0.56, 1.08)	0.13123	614	14848	583|31|0	14210|631|7	1.19 (0.83, 1.72)	0.34655
Unspecified bacterial pneumonia	2556	76970	2460|95|1	73866|3066|38	0.95 (0.75, 1.15)	0.6194	2053	50305	1979|73|1	48331|1950|24	0.93 (0.74, 1.17)	0.54291	503	26665	481|22|0	25535|1116|14	1.02 (0.67, 1.55)	0.94181
Intraoperative and postprocedural complications and disorders of digestive system, not elsewhere classified	4260	76849	4096|164|0	73764|3045|40	0.96 (0.8, 1.12)	0.6198	3744	49825	3601|143|0	47881|1919|25	0.96 (0.81, 1.14)	0.63098	516	27024	495|21|0	25883|1126|15	0.97 (0.63, 1.49)	0.89237
Nausea	7086	48718	6813|272|1	46813|1882|23	0.97 (0.84, 1.1)	0.6204	5421	31054	5229|191|1	29862|1178|14	0.89 (0.76, 1.03)	0.12407	1665	17664	1584|81|0	16951|704|9	1.19 (0.94, 1.5)	0.15284
Acquired deformities of fingers and toes	1582	59918	1515|66|1	57512|2375|31	1.06 (0.82, 1.31)	0.6216	1193	39222	1144|48|1	37685|1517|20	1.05 (0.79, 1.39)	0.74133	389	20696	371|18|0	19827|858|11	1.1 (0.69, 1.76)	0.68403
Disease of pancreas, unspecified	439	77866	423|15|1	74737|3094|35	1.12 (0.66, 1.59)	0.6223	331	51370	322|9|0	49358|1991|21	0.73 (0.39, 1.39)	0.34279	108	26496	101|6|1	25379|1103|14	1.8 (0.92, 3.54)	0.085812
Encounter for attention to dressings, sutures and drains	743	68256	717|26|0	65512|2711|33	0.91 (0.53, 1.29)	0.6233	559	44318	542|17|0	42584|1714|20	0.79 (0.49, 1.27)	0.33001	184	23938	175|9|0	22928|997|13	1.17 (0.62, 2.22)	0.62493
Atrophic disorders of skin	2212	67220	2122|89|1	64551|2641|28	1.05 (0.84, 1.27)	0.6234	1633	43232	1573|60|0	41566|1649|17	0.96 (0.74, 1.25)	0.76095	579	23988	549|29|1	22985|992|11	1.26 (0.88, 1.81)	0.20659
Positive Urine Leukocytes based on outpatient central tendency value	839	4086	801|37|1	3904|180|2	1.09 (0.74, 1.44)	0.624	677	3044	649|27|1	2916|127|1	1.03 (0.69, 1.55)	0.87929	162	1042	152|10|0	988|53|1	1.28 (0.64, 2.56)	0.47938
Maternal care for other fetal problems, females only	1318	47375	1269|49|0	45414|1941|20	0.93 (0.63, 1.23)	0.6241	948	31038	915|33|0	29772|1254|12	0.84 (0.58, 1.21)	0.34353	370	16337	354|16|0	15642|687|8	1.13 (0.68, 1.87)	0.63669
Other abnormal findings in specimens from female genital organs, females only	406	47474	392|14|0	45498|1954|22	0.88 (0.37, 1.39)	0.6242	272	31124	263|9|0	29848|1262|14	0.83 (0.44, 1.58)	0.57025	134	16350	129|5|0	15650|692|8	0.97 (0.42, 2.25)	0.94878
Postmenopausal bleeding, females only	2555	28026	2447|106|2	26854|1162|10	1.05 (0.85, 1.25)	0.6246	1843	17875	1768|74|1	17117|752|6	1.01 (0.79, 1.28)	0.95592	712	10151	679|32|1	9737|410|4	1.16 (0.81, 1.66)	0.42885
Other diseases of larynx	594	68924	569|25|0	66154|2736|34	1.1 (0.71, 1.49)	0.6255	430	45612	415|15|0	43835|1756|21	0.9 (0.55, 1.49)	0.69358	164	23312	154|10|0	22319|980|13	1.47 (0.8, 2.71)	0.21282
Positive European house dust mite IgE based on outpatient maximum lifetime value	1036	1801	996|40|0	1725|75|1	0.91 (0.52, 1.3)	0.6265	723	1261	694|29|0	1208|52|1	0.93 (0.59, 1.48)	0.76796	313	540	302|11|0	517|23|0	0.85 (0.41, 1.76)	0.65681
Personal history of diseases of genitourinary system	1679	26803	1607|72|0	25717|1072|14	1.06 (0.82, 1.3)	0.6266	1224	15370	1165|59|0	14752|609|9	1.18 (0.9, 1.55)	0.22218	455	11433	442|13|0	10965|463|5	0.68 (0.4, 1.18)	0.17204
Specific personality disorders	829	85616	794|35|0	82205|3370|41	1.09 (0.75, 1.42)	0.6266	650	57085	621|29|0	54875|2184|26	1.14 (0.79, 1.65)	0.48127	179	28531	173|6|0	27330|1186|15	0.87 (0.4, 1.89)	0.72875
Glaucoma	6099	79049	5867|229|3	75886|3126|37	0.97 (0.83, 1.1)	0.6291	5085	51630	4896|187|2	49617|1990|23	0.96 (0.82, 1.12)	0.60457	1014	27419	971|42|1	26269|1136|14	0.99 (0.73, 1.35)	0.96452
Lactose intolerance	685	61267	660|25|0	58740|2494|33	0.91 (0.52, 1.3)	0.6295	475	38741	457|18|0	37169|1551|21	0.95 (0.6, 1.5)	0.82045	210	22526	203|7|0	21571|943|12	0.82 (0.4, 1.68)	0.58903
Diplopia	989	73751	949|38|2	70785|2930|36	1.08 (0.77, 1.38)	0.6302	771	48203	740|31|0	46308|1872|23	1.03 (0.72, 1.47)	0.87154	218	25548	209|7|2	24477|1058|13	1.22 (0.68, 2.18)	0.5091
Other disorders of white blood cells	3371	78697	3242|128|1	75528|3134|35	0.96 (0.78, 1.13)	0.6304	2479	52058	2391|87|1	50013|2023|22	0.91 (0.73, 1.12)	0.36481	892	26639	851|41|0	25515|1111|13	1.08 (0.79, 1.48)	0.63406
Abnormal tumor markers	4208	82026	4059|147|2	78723|3264|39	0.96 (0.78, 1.13)	0.6318	3217	54377	3105|111|1	52247|2105|25	0.98 (0.8, 1.21)	0.86932	991	27649	954|36|1	26476|1159|14	0.89 (0.63, 1.26)	0.50897
Malignant melanoma of trunk	309	82137	296|13|0	78832|3266|39	1.14 (0.61, 1.66)	0.6331	225	54347	217|8|0	52219|2104|24	0.97 (0.49, 1.9)	0.92372	84	27790	79|5|0	26613|1162|15	1.44 (0.63, 3.29)	0.38306
Other and unspecified polyneuropathies	2835	79864	2726|109|0	76652|3176|36	0.95 (0.76, 1.15)	0.6337	2052	52905	1979|73|0	50831|2053|21	0.91 (0.72, 1.15)	0.42446	783	26959	747|36|0	25821|1123|15	1.05 (0.75, 1.47)	0.76011
Other dorsalgia	610	35868	589|20|1	34393|1463|12	0.9 (0.49, 1.32)	0.6342	450	22227	434|15|1	21331|891|5	0.95 (0.59, 1.53)	0.82768	160	13641	155|5|0	13062|572|7	0.78 (0.34, 1.81)	0.563
Lactose intolerance, unspecified	684	61267	659|25|0	58740|2494|33	0.91 (0.52, 1.3)	0.6343	474	38741	456|18|0	37169|1551|21	0.95 (0.6, 1.51)	0.82673	210	22526	203|7|0	21571|943|12	0.82 (0.4, 1.68)	0.58903
Secondary cataract	4772	72139	4593|177|2	69229|2878|32	0.96 (0.79, 1.13)	0.6343	4307	45829	4153|153|1	44012|1799|18	0.9 (0.74, 1.08)	0.24773	465	26310	440|24|1	25217|1079|14	1.33 (0.89, 2)	0.16976
Atopic dermatitis	1145	76446	1097|47|1	73378|3031|37	1.07 (0.79, 1.35)	0.6362	749	50565	715|33|1	48587|1955|23	1.18 (0.85, 1.65)	0.32338	396	25881	382|14|0	24791|1076|14	0.84 (0.5, 1.41)	0.50865
Dysplasia of cervix uteri, females only	1031	30021	993|36|2	28752|1258|11	0.93 (0.61, 1.24)	0.6368	701	19333	675|25|1	18508|818|7	0.9 (0.61, 1.32)	0.58024	330	10688	318|11|1	10244|440|4	0.99 (0.57, 1.71)	0.97089
Hypo-osmolality and hyponatremia	2116	56152	2025|91|0	53816|2306|30	1.05 (0.84, 1.26)	0.6371	1657	34899	1597|60|0	33477|1403|19	0.88 (0.68, 1.15)	0.35239	459	21253	428|31|0	20339|903|11	1.48 (1.03, 2.13)	0.034964
Other and unspecified encephalopathy	894	79103	863|31|0	75930|3135|38	0.92 (0.57, 1.27)	0.6372	750	52242	727|23|0	50193|2026|23	0.8 (0.53, 1.2)	0.2737	144	26861	136|8|0	25737|1109|15	1.36 (0.69, 2.67)	0.37107
Abnormalities of breathing	19010	45536	18245|758|7	43694|1821|21	1.02 (0.93, 1.11)	0.6379	14244	28319	13705|535|4	27195|1112|12	0.96 (0.87, 1.07)	0.5074	4766	17217	4540|223|3	16499|709|9	1.15 (0.99, 1.34)	0.075988
Glaucoma by eMERGE Network EMR Phenotype Algorithm	1532	7982	1471|60|1	7675|305|2	1.07 (0.79, 1.35)	0.6384	1363	6705	1310|52|1	6453|250|2	1.08 (0.8, 1.45)	0.63605	169	1277	161|8|0	1222|55|0	1.03 (0.48, 2.23)	0.93602
Major depressive disorder, recurrent, moderate	1895	77683	1823|72|0	74564|3080|39	0.95 (0.71, 1.18)	0.6391	1418	51691	1368|50|0	49665|2000|26	0.88 (0.66, 1.17)	0.36982	477	25992	455|22|0	24899|1080|13	1.11 (0.73, 1.7)	0.61783
Pollen Allergy	2927	45272	2810|114|3	43384|1864|24	0.96 (0.77, 1.14)	0.6391	1736	29147	1666|68|2	27970|1159|18	1 (0.78, 1.27)	0.97528	1191	16125	1144|46|1	15414|705|6	0.9 (0.67, 1.21)	0.48043
Unspecified contact dermatitis	2640	73373	2540|99|1	70435|2903|35	0.95 (0.75, 1.15)	0.6407	1893	48410	1823|69|1	46528|1861|21	0.95 (0.75, 1.21)	0.69022	747	24963	717|30|0	23907|1042|14	0.96 (0.67, 1.37)	0.8078
Inflammatory Bowel Disease RGC Composite Strict Defintiion	1279	49658	1232|47|0	47680|1949|29	0.93 (0.65, 1.22)	0.641	892	31129	860|32|0	29906|1207|16	0.92 (0.65, 1.3)	0.62596	387	18529	372|15|0	17774|742|13	0.97 (0.59, 1.6)	0.90748
Heart failure	7680	66589	7368|311|1	63893|2661|35	1.03 (0.9, 1.16)	0.6414	6595	42140	6337|257|1	40478|1641|21	1.01 (0.87, 1.17)	0.88035	1085	24449	1031|54|0	23415|1020|14	1.12 (0.83, 1.49)	0.45977
Motion sickness	1043	81744	1000|42|1	78481|3224|39	1.07 (0.78, 1.37)	0.6428	754	54439	722|31|1	52325|2090|24	1.13 (0.8, 1.59)	0.50151	289	27305	278|11|0	26156|1134|15	0.94 (0.52, 1.67)	0.82213
Pain in limb, hand, foot, fingers and toes	21759	37203	20883|861|15	35713|1476|14	1.02 (0.93, 1.11)	0.6431	16106	22969	15474|620|12	22086|875|8	1.04 (0.94, 1.15)	0.47514	5653	14234	5409|241|3	13627|601|6	0.98 (0.84, 1.15)	0.82603
Other and unspecified effects of other external causes	1136	81744	1089|46|1	78481|3224|39	1.07 (0.78, 1.35)	0.6437	826	54439	792|33|1	52325|2090|24	1.09 (0.78, 1.52)	0.61983	310	27305	297|13|0	26156|1134|15	1.02 (0.6, 1.75)	0.93768
Type 1 diabetes mellitus without complications	2603	76607	2504|98|1	73485|3083|39	0.95 (0.75, 1.15)	0.6453	2144	49570	2062|81|1	47597|1949|24	0.97 (0.78, 1.22)	0.81961	459	27037	442|17|0	25888|1134|15	0.86 (0.54, 1.39)	0.548
Ocular Hypertension by eMERGE Network EMR Phenotype Algorithm	1078	7982	1035|42|1	7675|305|2	1.08 (0.76, 1.4)	0.6455	928	6705	892|35|1	6453|250|2	1.06 (0.75, 1.5)	0.73132	150	1277	143|7|0	1222|55|0	1.16 (0.53, 2.54)	0.71777
Actinic keratosis	7087	75302	6808|272|7	72307|2962|33	1.03 (0.9, 1.16)	0.6472	5563	49158	5363|194|6	47237|1902|19	0.96 (0.82, 1.12)	0.57995	1524	26144	1445|78|1	25070|1060|14	1.24 (0.97, 1.59)	0.083672
Other complications of surgical and medical care, not elsewhere classified	1199	80440	1149|50|0	77215|3186|39	1.07 (0.79, 1.35)	0.6473	951	52978	911|40|0	50911|2043|24	1.1 (0.8, 1.5)	0.56701	248	27462	238|10|0	26304|1143|15	0.97 (0.53, 1.78)	0.91021
Ulcerative Colitis RGC Strict Definition	796	49658	768|28|0	47680|1949|29	0.92 (0.55, 1.29)	0.6474	554	31129	533|21|0	29906|1207|16	0.99 (0.64, 1.51)	0.94594	242	18529	235|7|0	17774|742|13	0.75 (0.37, 1.54)	0.43707
Proteinuria	3230	81336	3110|119|1	78077|3220|39	0.96 (0.78, 1.14)	0.6489	2607	53711	2515|92|0	51614|2072|25	0.92 (0.74, 1.13)	0.40739	623	27625	595|27|1	26463|1148|14	1.11 (0.76, 1.6)	0.59366
Influenza due to unidentified influenza virus	835	75652	805|30|0	72631|2984|37	0.92 (0.57, 1.28)	0.6491	631	49549	609|22|0	47623|1903|23	0.9 (0.59, 1.37)	0.62087	204	26103	196|8|0	25008|1081|14	0.98 (0.5, 1.92)	0.94814
Fibrosis and cirrhosis of liver	1181	79054	1133|47|1	75886|3130|38	1.07 (0.79, 1.35)	0.6493	903	52025	868|34|1	49997|2004|24	1.04 (0.75, 1.45)	0.80175	278	27029	265|13|0	25889|1126|14	1.14 (0.66, 1.95)	0.64458
Pruritus, unspecified	1720	74746	1655|65|0	71739|2971|36	0.94 (0.7, 1.19)	0.6497	1283	49232	1239|44|0	47305|1905|22	0.86 (0.64, 1.16)	0.33576	437	25514	416|21|0	24434|1066|14	1.14 (0.74, 1.75)	0.55562
Chronic viral hepatitis	1411	85446	1360|50|1	82026|3380|40	0.94 (0.66, 1.21)	0.6505	895	57181	867|27|1	54953|2203|25	0.84 (0.58, 1.21)	0.34733	516	28265	493|23|0	27073|1177|15	1.08 (0.72, 1.64)	0.7074
Atherosclerosis of renal artery	662	74277	636|25|1	71265|2976|36	1.09 (0.72, 1.46)	0.6518	595	47824	573|22|0	45912|1889|23	0.93 (0.61, 1.42)	0.75203	67	26453	63|3|1	25353|1087|13	1.99 (0.87, 4.55)	0.10486
Other symptoms and signs involving the circulatory and respiratory system	7732	53073	7429|300|3	50936|2109|28	0.97 (0.85, 1.1)	0.652	5783	33655	5555|226|2	32340|1296|19	1 (0.87, 1.16)	0.97422	1949	19418	1874|74|1	18596|813|9	0.89 (0.7, 1.13)	0.35251
Abnormal findings on diagnostic imaging of other body structures	3079	60236	2951|127|1	57824|2379|33	1.04 (0.86, 1.22)	0.6538	2136	38870	2052|84|0	37362|1487|21	1.01 (0.81, 1.26)	0.94895	943	21366	899|43|1	20462|892|12	1.11 (0.82, 1.5)	0.5021
Other acne	3182	69136	3047|134|1	66374|2728|34	1.04 (0.86, 1.22)	0.6542	2005	45724	1919|86|0	43952|1749|23	1.04 (0.83, 1.31)	0.7079	1177	23412	1128|48|1	22422|979|11	1.04 (0.77, 1.39)	0.80435
Other specified retinal disorders	1083	78239	1045|38|0	75115|3088|36	0.93 (0.61, 1.25)	0.6548	900	50902	871|29|0	48926|1954|22	0.86 (0.6, 1.24)	0.4232	183	27337	174|9|0	26189|1134|14	1.18 (0.62, 2.25)	0.61624
Dermatophytosis, unspecified	595	63979	570|25|0	61435|2514|30	1.09 (0.7, 1.48)	0.6552	432	41279	415|17|0	39670|1592|17	1.03 (0.64, 1.66)	0.90151	163	22700	155|8|0	21765|922|13	1.23 (0.63, 2.41)	0.54858
Mastodynia	1235	75651	1182|53|0	72646|2971|34	1.06 (0.79, 1.34)	0.6552	865	50322	830|35|0	48370|1930|22	1.01 (0.72, 1.42)	0.9447	370	25329	352|18|0	24276|1041|12	1.17 (0.73, 1.87)	0.50511
Positive American house dust mite based on outpatient maximum lifetime value	1125	1746	1081|44|0	1672|73|1	0.92 (0.53, 1.3)	0.6554	776	1230	742|34|0	1179|50|1	1.03 (0.66, 1.6)	0.90057	349	516	339|10|0	493|23|0	0.65 (0.31, 1.4)	0.27282
Atopic Dermatitis by eMERGE Network EMR Phenotype Algorithm	624	12117	600|24|0	11614|497|6	0.91 (0.5, 1.32)	0.6557	427	7086	410|17|0	6788|295|3	0.91 (0.56, 1.49)	0.71466	197	5031	190|7|0	4826|202|3	0.91 (0.44, 1.89)	0.79855
Anemia in chronic diseases classified elsewhere	1333	81296	1278|55|0	78038|3220|38	1.06 (0.8, 1.33)	0.6574	1103	53453	1059|44|0	51371|2058|24	1.04 (0.77, 1.4)	0.79829	230	27843	219|11|0	26667|1162|14	1.15 (0.64, 2.07)	0.63586
Effusion of joint	809	42968	776|32|1	41233|1711|24	1.08 (0.74, 1.41)	0.658	562	28000	542|20|0	26898|1087|15	0.92 (0.59, 1.42)	0.70047	247	14968	234|12|1	14335|624|9	1.36 (0.81, 2.29)	0.25081
Cellulitis and acute lymphangitis of finger and toe	1911	62220	1841|69|1	59724|2473|23	0.95 (0.71, 1.18)	0.659	1474	40024	1425|48|1	38465|1543|16	0.87 (0.66, 1.16)	0.33927	437	22196	416|21|0	21259|930|7	1.16 (0.75, 1.79)	0.51044
Age-related nuclear cataract	7771	69673	7479|286|6	66881|2762|30	0.97 (0.83, 1.11)	0.6596	6890	43646	6632|252|6	41936|1694|16	0.98 (0.85, 1.14)	0.7982	881	26027	847|34|0	24945|1068|14	0.91 (0.63, 1.3)	0.59375
Positive Cat dander based on outpatient maximum lifetime value	1045	1820	1003|42|0	1743|76|1	0.92 (0.53, 1.3)	0.6603	734	1255	706|28|0	1198|56|1	0.81 (0.51, 1.29)	0.37389	311	565	297|14|0	545|20|0	1.22 (0.6, 2.47)	0.57714
Other maternal diseases classifiable elsewhere but complicating pregnancy, childbirth and the puerperium, females only	5130	45267	4919|210|1	43379|1868|20	0.96 (0.8, 1.13)	0.6609	3420	29680	3283|136|1	28461|1207|12	0.91 (0.74, 1.12)	0.38768	1710	15587	1636|74|0	14918|661|8	1.05 (0.81, 1.38)	0.69754
Calculus of kidney and ureter	6697	78270	6425|271|1	75139|3091|40	1.03 (0.9, 1.15)	0.6614	4893	51796	4696|196|1	49784|1987|25	1.05 (0.91, 1.22)	0.51747	1804	26474	1729|75|0	25355|1104|15	0.98 (0.77, 1.23)	0.83436
Inconclusive mammogram	352	60182	340|12|0	57775|2375|32	0.88 (0.34, 1.43)	0.6615	183	38877	178|5|0	37368|1490|19	0.72 (0.31, 1.66)	0.43617	169	21305	162|7|0	20407|885|13	1.04 (0.5, 2.14)	0.92467
Inconclusive mammogram, females only	352	32936	340|12|0	31547|1375|14	0.88 (0.34, 1.43)	0.6618	183	20742	178|5|0	19869|865|8	0.72 (0.31, 1.66)	0.4367	169	12194	162|7|0	11678|510|6	1.04 (0.5, 2.14)	0.92481
Other acquired deformities of foot	1553	59171	1486|67|0	56785|2355|31	1.06 (0.81, 1.3)	0.6618	1145	38698	1097|48|0	37178|1500|20	1.04 (0.78, 1.39)	0.7701	408	20473	389|19|0	19607|855|11	1.09 (0.69, 1.71)	0.72221
Chronic diseases of tonsils and adenoids	685	68940	655|30|0	66169|2737|34	1.08 (0.72, 1.44)	0.6629	418	45691	399|19|0	43915|1755|21	1.14 (0.72, 1.8)	0.56799	267	23249	256|11|0	22254|982|13	0.99 (0.55, 1.79)	0.97912
Positive culture for Beta Hemolytic Streptococcus	6919	45910	6627|291|1	44065|1823|22	1.03 (0.9, 1.16)	0.6639	4994	28083	4803|191|0	26961|1108|14	0.9 (0.77, 1.06)	0.21632	1925	17827	1824|100|1	17104|715|8	1.3 (1.05, 1.61)	0.016404
Anaphylaxis of any cause	2310	45272	2217|93|0	43384|1864|24	0.95 (0.74, 1.16)	0.664	1512	29147	1446|66|0	27970|1159|18	1.05 (0.82, 1.35)	0.67635	798	16125	771|27|0	15414|705|6	0.75 (0.51, 1.11)	0.14951
Thoracic, thoracolumbar, and lumbosacral intervertebral disc disorders	12216	62116	11725|487|4	59637|2450|29	1.02 (0.92, 1.12)	0.6649	9210	40082	8838|368|4	38554|1513|15	1.07 (0.96, 1.2)	0.23473	3006	22034	2887|119|0	21083|937|14	0.89 (0.73, 1.08)	0.24919
Melena	2411	73978	2319|92|0	71009|2931|38	0.96 (0.75, 1.16)	0.6653	1895	47690	1824|71|0	45835|1832|23	0.96 (0.75, 1.21)	0.71444	516	26288	495|21|0	25174|1099|15	0.95 (0.62, 1.46)	0.81649
Non-Alcoholic Liver Disease RGC Composite Definition	5516	54035	5301|214|1	51830|2175|30	0.97 (0.83, 1.11)	0.6658	4304	33868	4140|163|1	32511|1340|17	0.95 (0.81, 1.12)	0.54709	1212	20167	1161|51|0	19319|835|13	1.03 (0.77, 1.36)	0.85952
Osteoarthritis of hip, unspecified	1514	69676	1451|63|0	66909|2734|33	1.06 (0.81, 1.31)	0.6659	1194	45181	1144|50|0	43439|1723|19	1.1 (0.82, 1.46)	0.52606	320	24495	307|13|0	23470|1011|14	0.93 (0.54, 1.59)	0.78169
Unspecified glaucoma	1766	79049	1702|64|0	75886|3126|37	0.95 (0.69, 1.2)	0.6666	1465	51630	1406|59|0	49617|1990|23	1.03 (0.79, 1.34)	0.83227	301	27419	296|5|0	26269|1136|14	0.4 (0.17, 0.94)	0.034784
Ventricular tachycardia	1052	67132	1016|35|1	64416|2681|35	0.93 (0.61, 1.25)	0.6674	856	42632	829|27|0	40953|1658|21	0.85 (0.58, 1.24)	0.38901	196	24500	187|8|1	23463|1023|14	1.19 (0.65, 2.18)	0.57495
Immunization not carried out because of patient decision for other and unspecified reason	424	83517	410|14|0	80166|3310|41	0.9 (0.39, 1.4)	0.6684	317	55793	308|9|0	53606|2161|26	0.75 (0.39, 1.41)	0.36938	107	27724	102|5|0	26560|1149|15	1.22 (0.53, 2.81)	0.6395
Other specified anxiety disorders	4028	51548	3869|157|2	49481|2042|25	0.97 (0.8, 1.13)	0.669	2590	33778	2493|97|0	32453|1310|15	0.91 (0.74, 1.13)	0.40374	1438	17770	1376|60|2	17028|732|10	1.05 (0.81, 1.36)	0.72579
Other disorders of teeth and supporting structures	1877	75741	1807|69|1	72705|3000|36	0.95 (0.71, 1.19)	0.6715	1395	50048	1346|49|0	48094|1932|22	0.89 (0.67, 1.18)	0.40898	482	25693	461|20|1	24611|1068|14	1.1 (0.73, 1.68)	0.64269
Rheumatoid arthritis with rheumatoid factor without organ or systems involvement	922	77087	885|35|2	74013|3038|36	1.07 (0.76, 1.38)	0.6724	711	50557	685|24|2	48595|1939|23	1 (0.69, 1.46)	0.97957	211	26530	200|11|0	25418|1099|13	1.25 (0.7, 2.25)	0.45488
Other bursitis, not elsewhere classified	802	58492	773|29|0	56146|2318|28	0.93 (0.56, 1.29)	0.6745	610	37589	591|19|0	36138|1436|15	0.81 (0.52, 1.28)	0.36774	192	20903	182|10|0	20008|882|13	1.17 (0.64, 2.17)	0.60643
Localized enlarged lymph nodes	713	46604	683|30|0	44742|1836|26	1.08 (0.72, 1.44)	0.6746	473	29470	455|18|0	28329|1125|16	0.99 (0.62, 1.57)	0.96363	240	17134	228|12|0	16413|711|10	1.23 (0.7, 2.15)	0.47291
Nonscarring hair loss, unspecified	1458	69370	1402|56|0	66595|2739|36	0.95 (0.68, 1.21)	0.6794	1012	45786	973|39|0	44011|1751|24	0.96 (0.7, 1.32)	0.81308	446	23584	429|17|0	22584|988|12	0.91 (0.56, 1.47)	0.69638
Thyrotoxicosis with diffuse goiter	973	74889	932|41|0	71933|2921|35	1.07 (0.76, 1.37)	0.6804	754	49511	721|33|0	47619|1871|21	1.12 (0.79, 1.58)	0.51712	219	25378	211|8|0	24314|1050|14	0.88 (0.45, 1.73)	0.71775
Enthesopathies, lower limb, excluding foot	6239	56015	5979|259|1	53770|2218|27	1.03 (0.9, 1.16)	0.6808	4728	35782	4533|194|1	34402|1365|15	1.05 (0.9, 1.23)	0.52923	1511	20233	1446|65|0	19368|853|12	0.97 (0.75, 1.25)	0.80486
Positive Urine Leukocyte esterase Dip based on outpatient central tendency value	2555	4872	2455|99|1	4674|195|3	1.06 (0.8, 1.31)	0.6808	2037	3475	1960|77|0	3343|131|1	1.05 (0.78, 1.43)	0.73169	518	1397	495|22|1	1331|64|2	1.06 (0.65, 1.72)	0.82
Nonspecific reaction to test for tuberculosis	469	66653	452|17|0	63927|2691|35	0.91 (0.44, 1.37)	0.6813	342	43669	330|12|0	41923|1724|22	0.88 (0.5, 1.54)	0.65655	127	22984	122|5|0	22004|967|13	0.97 (0.42, 2.23)	0.94118
Other vitamin B12 deficiency anemias	802	76558	769|32|1	73496|3024|38	1.07 (0.74, 1.41)	0.6816	639	50203	614|24|1	48252|1928|23	1.04 (0.71, 1.53)	0.83856	163	26355	155|8|0	25244|1096|15	1.18 (0.6, 2.31)	0.6377
Conjunctivitis	4717	72022	4524|191|2	69166|2823|33	1.03 (0.88, 1.18)	0.6836	3302	47693	3161|139|2	45873|1799|21	1.11 (0.93, 1.31)	0.25379	1415	24329	1363|52|0	23293|1024|12	0.86 (0.65, 1.13)	0.27982
Uterovaginal prolapse, unspecified, females only	760	29523	727|32|1	28277|1235|11	1.07 (0.73, 1.41)	0.6854	583	18922	558|24|1	18116|799|7	1.07 (0.72, 1.59)	0.73421	177	10601	169|8|0	10161|436|4	1.08 (0.54, 2.15)	0.82398
Abnormal results of cardiovascular function studies	6157	55522	5907|249|1	53297|2194|31	1.03 (0.89, 1.16)	0.6855	4826	35138	4629|196|1	33774|1346|18	1.07 (0.92, 1.25)	0.39541	1331	20384	1278|53|0	19523|848|13	0.9 (0.68, 1.2)	0.47371
Supervision of elderly primigravida and multigravida, females only	1262	44820	1215|47|0	42950|1851|19	0.94 (0.64, 1.24)	0.688	842	29558	819|23|0	28354|1192|12	0.67 (0.44, 1.03)	0.068932	420	15262	396|24|0	14596|659|7	1.31 (0.86, 2.01)	0.21028
Positive culture for Group B streptococcus	4354	45910	4179|175|0	44065|1823|22	0.97 (0.8, 1.13)	0.6893	3031	28083	2924|107|0	26961|1108|14	0.81 (0.66, 1)	0.050392	1323	17827	1255|68|0	17104|715|8	1.27 (0.98, 1.65)	0.071677
Other disorders of amino-acid metabolism	663	61394	637|26|0	58862|2499|33	1.08 (0.7, 1.46)	0.6901	502	38828	488|14|0	37250|1557|21	0.69 (0.41, 1.16)	0.16279	161	22566	149|12|0	21612|942|12	1.84 (1.04, 3.23)	0.034968
Other bursopathies	1632	58492	1572|58|2	56146|2318|28	0.95 (0.7, 1.2)	0.6905	1218	37589	1174|42|2	36138|1436|15	0.98 (0.73, 1.32)	0.9041	414	20903	398|16|0	20008|882|13	0.87 (0.53, 1.42)	0.56732
Hypertrophic disorder of the skin, unspecified	2159	64481	2081|76|2	61916|2539|26	0.96 (0.73, 1.18)	0.692	1669	41219	1606|62|1	39631|1573|15	1.01 (0.78, 1.29)	0.96844	490	23262	475|14|1	22285|966|11	0.79 (0.48, 1.29)	0.34579
Family history of other specific disorders	5774	29493	5548|223|3	28302|1177|14	0.97 (0.83, 1.12)	0.6927	3872	17111	3724|145|3	16430|672|9	0.97 (0.81, 1.16)	0.75792	1902	12382	1824|78|0	11872|505|5	0.97 (0.76, 1.24)	0.80416
Hypertensive heart disease	4237	77343	4065|171|1	74232|3074|37	1.03 (0.87, 1.19)	0.6929	3512	50059	3374|137|1	48105|1930|24	1.03 (0.86, 1.23)	0.77472	725	27284	691|34|0	26127|1144|13	1.06 (0.75, 1.5)	0.75821
Other drug-induced agranulocytosis	325	81034	315|10|0	77764|3232|38	0.89 (0.3, 1.48)	0.6934	230	53748	225|5|0	51631|2093|24	0.59 (0.26, 1.37)	0.22043	95	27286	90|5|0	26133|1139|14	1.33 (0.58, 3.05)	0.50536
Sicca syndrome [Sjogren]	754	83476	727|27|0	80140|3295|41	0.93 (0.55, 1.3)	0.6937	582	55454	564|18|0	53296|2132|26	0.78 (0.49, 1.24)	0.2959	172	28022	163|9|0	26844|1163|15	1.29 (0.68, 2.46)	0.43437
Male erectile dysfunction, unspecified, males only	6332	18986	6095|233|4	18277|702|7	1.03 (0.88, 1.18)	0.6942	4841	11963	4669|169|3	11534|426|3	1.02 (0.85, 1.22)	0.86157	1491	7023	1426|64|1	6743|276|4	1.07 (0.8, 1.42)	0.64978
Encounter for attention to artificial openings	452	72776	434|18|0	69853|2889|34	1.09 (0.64, 1.55)	0.6948	370	47531	357|13|0	45681|1829|21	0.95 (0.56, 1.62)	0.84959	82	25245	77|5|0	24172|1060|13	1.54 (0.67, 3.54)	0.30876
Hordeolum and chalazion	958	77474	925|31|2	74362|3079|33	0.94 (0.61, 1.27)	0.6951	729	50657	703|24|2	48683|1953|21	1 (0.69, 1.45)	0.99187	229	26817	222|7|0	25679|1126|12	0.74 (0.36, 1.51)	0.40517
Other and unspecified abnormal findings in urine	1222	80582	1171|50|1	77366|3178|38	1.06 (0.78, 1.33)	0.6953	892	53293	857|34|1	51222|2046|25	1.02 (0.73, 1.42)	0.8998	330	27289	314|16|0	26144|1132|13	1.14 (0.7, 1.86)	0.60637
Dysthymic disorder	520	78392	498|22|0	75248|3105|39	1.09 (0.67, 1.5)	0.6963	413	52178	396|17|0	50136|2016|26	1.05 (0.65, 1.68)	0.84487	107	26214	102|5|0	25112|1089|13	1.21 (0.52, 2.79)	0.65513
Irritable bowel syndrome	4551	59655	4368|183|0	57265|2353|37	0.97 (0.82, 1.12)	0.6963	3156	37975	3034|122|0	36478|1475|22	0.94 (0.78, 1.13)	0.51717	1395	21680	1334|61|0	20787|878|15	1.03 (0.79, 1.34)	0.81453
Maternal care for other (suspected) fetal abnormality and damage, females only	651	47823	623|28|0	45846|1957|20	1.08 (0.7, 1.46)	0.6968	467	31355	446|21|0	30083|1260|12	1.12 (0.72, 1.75)	0.61868	184	16468	177|7|0	15763|697|8	0.98 (0.47, 2.03)	0.94669
Serous retinal detachment	289	80109	280|8|1	76914|3158|37	1.12 (0.54, 1.71)	0.6969	227	52439	222|5|0	50409|2007|23	0.63 (0.27, 1.46)	0.2813	62	27670	58|3|1	26505|1151|14	1.97 (0.86, 4.48)	0.10721
Carrier of other specified bacterial diseases	887	82846	848|39|0	79536|3270|40	1.07 (0.75, 1.38)	0.697	621	55213	594|27|0	53060|2128|25	1.06 (0.72, 1.56)	0.77368	266	27633	254|12|0	26476|1142|15	1.08 (0.61, 1.9)	0.78747
Age-related incipient cataract	4417	69673	4252|162|3	66881|2762|30	0.97 (0.8, 1.14)	0.6974	3931	43646	3792|136|3	41936|1694|16	0.91 (0.75, 1.1)	0.32692	486	26027	460|26|0	24945|1068|14	1.28 (0.85, 1.91)	0.23809
Acquired absence of organs, not elsewhere classified	4623	29415	4443|177|3	28225|1176|14	0.97 (0.81, 1.13)	0.6978	3347	17063	3225|120|2	16382|672|9	0.91 (0.75, 1.11)	0.34266	1276	12352	1218|57|1	11843|504|5	1.1 (0.83, 1.45)	0.50249
Other age-related cataract	737	69673	714|20|3	66881|2762|30	0.93 (0.54, 1.31)	0.6979	620	43646	601|17|2	41936|1694|16	0.88 (0.57, 1.36)	0.56876	117	26027	113|3|1	24945|1068|14	1.11 (0.48, 2.56)	0.80188
Migraine without aura	4105	61545	3942|162|1	59089|2428|28	0.97 (0.8, 1.13)	0.698	2829	40170	2721|107|1	38610|1542|18	0.94 (0.77, 1.15)	0.56846	1276	21375	1221|55|0	20479|886|10	1.02 (0.77, 1.35)	0.8984
Positive culture for Enterobacter aerogenes	617	45910	591|26|0	44065|1823|22	1.08 (0.69, 1.46)	0.698	493	28083	472|21|0	26961|1108|14	1.09 (0.71, 1.68)	0.69217	124	17827	119|5|0	17104|715|8	1.03 (0.45, 2.39)	0.9369
Tremor, unspecified	732	74618	702|30|0	71595|2988|35	1.07 (0.72, 1.43)	0.6981	521	48754	505|16|0	46836|1897|21	0.79 (0.48, 1.28)	0.33329	211	25864	197|14|0	24759|1091|14	1.53 (0.91, 2.59)	0.1081
Nontoxic goiter, unspecified	2049	73824	1971|77|1	70899|2890|35	0.96 (0.73, 1.18)	0.6984	1499	48781	1439|59|1	46906|1854|21	1.02 (0.79, 1.32)	0.86933	550	25043	532|18|0	23993|1036|14	0.77 (0.49, 1.23)	0.27486
Family history of other endocrine, nutritional and metabolic diseases	1453	29493	1399|53|1	28302|1177|14	0.95 (0.68, 1.22)	0.6987	934	17111	906|27|1	16430|672|9	0.77 (0.53, 1.12)	0.1723	519	12382	493|26|0	11872|505|5	1.2 (0.81, 1.78)	0.37064
Barrett's esophagus	1563	69930	1505|58|0	67139|2753|38	0.95 (0.69, 1.21)	0.6988	1190	45370	1148|42|0	43584|1762|24	0.91 (0.67, 1.24)	0.56389	373	24560	357|16|0	23555|991|14	1.05 (0.64, 1.71)	0.84718
Neuromuscular dysfunction of bladder, unspecified	753	74017	727|25|1	71057|2927|33	0.93 (0.56, 1.3)	0.7002	560	48566	540|20|0	46653|1892|21	0.93 (0.6, 1.44)	0.73627	193	25451	187|5|1	24404|1035|12	0.93 (0.46, 1.91)	0.85142
Blepharitis	2395	77401	2296|98|1	74272|3094|35	1.04 (0.84, 1.24)	0.7014	2049	50418	1966|82|1	48436|1961|21	1.03 (0.83, 1.29)	0.77132	346	26983	330|16|0	25836|1133|14	1.07 (0.66, 1.76)	0.77409
Positive culture for Yeast	5573	45910	5356|214|3	44065|1823|22	0.97 (0.83, 1.12)	0.704	4289	28083	4136|150|3	26961|1108|14	0.89 (0.75, 1.06)	0.18964	1284	17827	1220|64|0	17104|715|8	1.19 (0.92, 1.55)	0.18787
Low back pain	16067	35868	15419|641|7	34393|1463|12	0.98 (0.89, 1.08)	0.7041	11667	22227	11217|444|6	21331|891|5	0.95 (0.85, 1.07)	0.42108	4400	13641	4202|197|1	13062|572|7	1.04 (0.88, 1.23)	0.62718
Acute and chronic respiratory failure	564	79213	542|22|0	76025|3150|38	1.08 (0.67, 1.49)	0.7061	498	51862	481|17|0	49833|2005|24	0.9 (0.56, 1.44)	0.65759	66	27351	61|5|0	26192|1145|14	1.92 (0.84, 4.41)	0.12291
Alcohol abuse	1723	66337	1652|71|0	63670|2636|31	1.05 (0.81, 1.28)	0.7071	1229	44036	1178|51|0	42309|1706|21	1.09 (0.82, 1.44)	0.55248	494	22301	474|20|0	21361|930|10	0.95 (0.61, 1.48)	0.81399
Encounter for other specified postprocedural aftercare	597	68256	577|20|0	65512|2711|33	0.92 (0.49, 1.35)	0.7075	428	44318	417|11|0	42584|1714|20	0.68 (0.38, 1.21)	0.1923	169	23938	160|9|0	22928|997|13	1.33 (0.7, 2.52)	0.38088
Other specified diseases and conditions complicating pregnancy, childbirth and the puerperium, females only	3507	45267	3364|142|1	43379|1868|20	0.96 (0.77, 1.15)	0.7077	2488	29680	2387|100|1	28461|1207|12	0.95 (0.75, 1.2)	0.6525	1019	15587	977|42|0	14918|661|8	1 (0.72, 1.39)	0.99107
Statin Intolerance	3442	22045	3314|127|1	21200|838|7	0.96 (0.78, 1.15)	0.7081	2744	16054	2646|97|1	15452|595|7	0.94 (0.76, 1.17)	0.58433	698	5991	668|30|0	5748|243|0	1.04 (0.71, 1.54)	0.83238
Positive Urine Urobilinogen mass Dip based on outpatient central tendency value	6166	10725	5914|249|3	10292|428|5	1.03 (0.87, 1.19)	0.7084	4796	7910	4602|193|1	7607|299|4	1.06 (0.88, 1.27)	0.54656	1370	2815	1312|56|2	2685|129|1	0.96 (0.7, 1.3)	0.77776
Bronchitis, not specified as acute or chronic	5535	64863	5306|227|2	62228|2599|36	1.03 (0.89, 1.16)	0.7094	3945	42460	3801|144|0	40768|1669|23	0.9 (0.76, 1.06)	0.21389	1590	22403	1505|83|2	21460|930|13	1.29 (1.03, 1.6)	0.026651
Other enthesopathies	4285	56257	4108|177|0	53994|2235|28	1.03 (0.87, 1.19)	0.7109	3000	36195	2883|117|0	34785|1395|15	1 (0.83, 1.22)	0.96765	1285	20062	1225|60|0	19209|840|13	1.08 (0.83, 1.41)	0.56522
Diseases of pulp and periapical tissues	2201	75408	2111|90|0	72377|2996|35	1.04 (0.83, 1.25)	0.711	1637	49775	1563|74|0	47829|1924|22	1.15 (0.91, 1.45)	0.25734	564	25633	548|16|0	24548|1072|13	0.69 (0.42, 1.12)	0.13196
Male erectile dysfunction, males only	6396	18986	6157|235|4	18277|702|7	1.03 (0.88, 1.18)	0.7117	4879	11963	4707|169|3	11534|426|3	1.01 (0.84, 1.21)	0.93628	1517	7023	1450|66|1	6743|276|4	1.08 (0.82, 1.43)	0.58066
Keratitis	1335	82336	1281|53|1	79033|3266|37	1.05 (0.78, 1.32)	0.7125	1126	54320	1078|47|1	52209|2088|23	1.11 (0.83, 1.48)	0.4714	209	28016	203|6|0	26824|1178|14	0.71 (0.33, 1.53)	0.37663
Polyp of cervix uteri, females only	422	29994	405|16|1	28730|1253|11	1.09 (0.63, 1.55)	0.7125	272	19296	262|10|0	18474|815|7	0.93 (0.51, 1.73)	0.82734	150	10698	143|6|1	10256|438|4	1.32 (0.67, 2.61)	0.42757
Orchitis and epididymitis, males only	671	20013	645|26|0	19264|741|8	1.08 (0.69, 1.46)	0.7141	466	12696	448|18|0	12235|457|4	1.1 (0.69, 1.76)	0.69035	205	7317	197|8|0	7029|284|4	1.02 (0.52, 2.02)	0.9458
Toxic effect of contact with unspecified venomous animal	632	85231	606|26|0	81824|3366|41	1.07 (0.69, 1.45)	0.7143	443	56950	426|17|0	54736|2188|26	1.01 (0.63, 1.62)	0.95913	189	28281	180|9|0	27088|1178|15	1.2 (0.63, 2.27)	0.58444
Disorders of refraction and accommodation	14945	66453	14365|573|7	63785|2639|29	0.98 (0.89, 1.07)	0.7148	12258	41684	11799|452|7	40046|1623|15	0.96 (0.86, 1.06)	0.42371	2687	24769	2566|121|0	23739|1016|14	1.07 (0.88, 1.29)	0.48741
Esophagitis	2115	70572	2035|80|0	67775|2761|36	0.96 (0.74, 1.18)	0.7149	1683	45846	1622|61|0	44059|1764|23	0.92 (0.71, 1.19)	0.52601	432	24726	413|19|0	23716|997|13	1.09 (0.69, 1.71)	0.70638
Disorder of patella	734	60090	707|27|0	57677|2382|31	0.93 (0.56, 1.31)	0.7151	493	39428	476|17|0	37886|1522|20	0.87 (0.54, 1.4)	0.5711	241	20662	231|10|0	19791|860|11	1.04 (0.57, 1.93)	0.89262
Localized swelling, mass and lump, unspecified	409	65954	395|14|0	63289|2634|31	0.91 (0.4, 1.42)	0.7151	304	43089	295|9|0	41398|1672|19	0.77 (0.41, 1.46)	0.42048	105	22865	100|5|0	21891|962|12	1.21 (0.53, 2.79)	0.65165
Other follicular disorders	2640	67377	2531|108|1	64678|2664|35	1.04 (0.84, 1.23)	0.7157	1854	44394	1778|75|1	42667|1704|23	1.05 (0.83, 1.32)	0.68247	786	22983	753|33|0	22011|960|12	1.01 (0.71, 1.43)	0.96708
Positive culture for Group B streptococcus, females only	4112	24635	3945|167|0	23620|1003|12	0.97 (0.8, 1.14)	0.7162	2832	14697	2730|102|0	14082|608|7	0.82 (0.66, 1.02)	0.072248	1280	9938	1215|65|0	9538|395|5	1.25 (0.96, 1.63)	0.10007
Abnormal and inconclusive findings on diagnostic imaging of breast, females only	8771	32936	8413|356|2	31547|1375|14	0.98 (0.85, 1.1)	0.7175	6101	20742	5866|234|1	19869|865|8	0.92 (0.79, 1.08)	0.31318	2670	12194	2547|122|1	11678|510|6	1.09 (0.88, 1.34)	0.44233
Bipolar disorder, unspecified	1899	78324	1825|74|0	75187|3098|39	0.96 (0.73, 1.19)	0.7177	1253	52218	1202|51|0	50175|2017|26	1 (0.76, 1.33)	0.97653	646	26106	623|23|0	25012|1081|13	0.87 (0.57, 1.31)	0.4928
Dermatophytosis	8469	63979	8128|337|4	61435|2514|30	1.02 (0.91, 1.14)	0.7179	6513	41279	6260|250|3	39670|1592|17	1 (0.88, 1.15)	0.95828	1956	22700	1868|87|1	21765|922|13	1.07 (0.86, 1.33)	0.54452
Other iron deficiency anemias	1355	73351	1304|51|0	70406|2907|38	0.95 (0.67, 1.23)	0.7181	973	47803	942|31|0	45941|1839|23	0.81 (0.57, 1.15)	0.23743	382	25548	362|20|0	24465|1068|15	1.22 (0.79, 1.9)	0.37188
Chronic viral hepatitis C	1369	85446	1319|49|1	82026|3380|40	0.95 (0.67, 1.23)	0.7182	868	57181	841|26|1	54953|2203|25	0.83 (0.57, 1.21)	0.34139	501	28265	478|23|0	27073|1177|15	1.11 (0.74, 1.68)	0.60685
Other chest pain	12456	42032	11942|509|5	40317|1693|22	1.02 (0.92, 1.12)	0.7194	9298	25850	8932|361|5	24799|1038|13	0.97 (0.86, 1.09)	0.60128	3158	16182	3010|148|0	15518|655|9	1.14 (0.95, 1.37)	0.15058
Gross hematuria	1433	62067	1376|57|0	59568|2469|30	1.05 (0.78, 1.32)	0.7198	1172	39756	1124|48|0	38178|1561|17	1.1 (0.82, 1.47)	0.53347	261	22311	252|9|0	21390|908|13	0.85 (0.45, 1.61)	0.61834
Diabetic Opthalmopathy by RGC Definition	2118	16195	2047|71|0	15620|568|7	0.96 (0.71, 1.2)	0.7212	1841	12683	1784|57|0	12243|435|5	0.88 (0.66, 1.16)	0.35115	277	3512	263|14|0	3377|133|2	1.34 (0.78, 2.32)	0.29501
Ulcerative colitis, unspecified	853	82140	818|35|0	78838|3263|39	1.06 (0.73, 1.39)	0.7215	602	54651	575|27|0	52514|2113|24	1.16 (0.8, 1.7)	0.4327	251	27489	243|8|0	26324|1150|15	0.79 (0.4, 1.56)	0.50331
Other viral agents as the cause of diseases classified elsewhere	3045	76364	2920|125|0	73335|2990|39	1.03 (0.85, 1.21)	0.7216	2073	50640	1999|74|0	48683|1932|25	0.9 (0.71, 1.14)	0.37738	972	25724	921|51|0	24652|1058|14	1.27 (0.95, 1.69)	0.10218
Other hypertrophic disorders of the skin	844	64481	811|32|1	61916|2539|26	1.06 (0.73, 1.4)	0.7217	597	41219	571|25|1	39631|1573|15	1.19 (0.81, 1.75)	0.3678	247	23262	240|7|0	22285|966|11	0.71 (0.34, 1.46)	0.34776
Bacterial pneumonia, not elsewhere classified	2671	76970	2569|101|1	73866|3066|38	0.96 (0.77, 1.16)	0.7224	2132	50305	2054|77|1	48331|1950|24	0.94 (0.75, 1.19)	0.6185	539	26665	515|24|0	25535|1116|14	1.03 (0.69, 1.55)	0.87285
Postmenopausal atrophic vaginitis, females only	3309	28026	3167|142|0	26854|1162|10	1.03 (0.85, 1.22)	0.7227	2538	17875	2428|110|0	17117|752|6	1.04 (0.85, 1.29)	0.69037	771	10151	739|32|0	9737|410|4	1 (0.69, 1.46)	0.988
Symptoms and signs concerning food and fluid intake	8517	44464	8175|341|1	42683|1756|25	0.98 (0.86, 1.1)	0.7244	6051	27972	5821|229|1	26873|1084|15	0.94 (0.81, 1.08)	0.37544	2466	16492	2354|112|0	15810|672|10	1.07 (0.87, 1.31)	0.523
Other and unspecified malignant neoplasm of skin of trunk	649	79157	622|27|0	75973|3147|37	1.07 (0.69, 1.45)	0.7245	505	52107	485|20|0	50067|2018|22	1.04 (0.67, 1.62)	0.85033	144	27050	137|7|0	25906|1129|15	1.14 (0.56, 2.33)	0.71495
Respiratory disorder, unspecified	1024	73676	982|41|1	70697|2944|35	1.06 (0.75, 1.36)	0.7248	844	47754	808|35|1	45866|1867|21	1.11 (0.8, 1.53)	0.54421	180	25922	174|6|0	24831|1077|14	0.81 (0.38, 1.75)	0.59701
Pain in thoracic spine	1770	35868	1700|70|0	34393|1463|12	0.96 (0.72, 1.2)	0.725	1201	22227	1154|47|0	21331|891|5	0.96 (0.72, 1.3)	0.80127	569	13641	546|23|0	13062|572|7	0.95 (0.62, 1.44)	0.80043
Other rheumatoid arthritis	2817	76504	2702|113|2	73470|2998|36	1.03 (0.85, 1.22)	0.7266	2126	50140	2042|82|2	48203|1914|23	1.03 (0.83, 1.28)	0.80926	691	26364	660|31|0	25267|1084|13	1.05 (0.73, 1.51)	0.78244
Contact with and (suspected) exposure to communicable diseases	1441	81568	1384|57|0	78300|3228|40	1.05 (0.78, 1.31)	0.7267	926	54620	901|25|0	52475|2120|25	0.66 (0.44, 0.97)	0.036382	515	26948	483|32|0	25825|1108|15	1.53 (1.07, 2.19)	0.018372
Other abnormal and inconclusive findings on diagnostic imaging of breast, females only	8264	32936	7927|335|2	31547|1375|14	0.98 (0.85, 1.1)	0.7269	5768	20742	5544|223|1	19869|865|8	0.93 (0.8, 1.09)	0.38482	2496	12194	2383|112|1	11678|510|6	1.07 (0.86, 1.33)	0.54278
Disorders of lacrimal system	3539	76429	3403|135|1	73360|3033|36	0.97 (0.79, 1.15)	0.7285	2935	49667	2820|115|0	47737|1908|22	0.99 (0.82, 1.21)	0.9537	604	26762	583|20|1	25623|1125|14	0.86 (0.56, 1.31)	0.47995
Polyneuropathy, unspecified	2632	79864	2530|102|0	76652|3176|36	0.97 (0.77, 1.16)	0.7293	1934	52905	1865|69|0	50831|2053|21	0.91 (0.72, 1.16)	0.46066	698	26959	665|33|0	25821|1123|15	1.08 (0.77, 1.53)	0.64945
Other systemic involvement of connective tissue	2068	83476	1981|87|0	80140|3295|41	1.04 (0.82, 1.25)	0.7298	1602	55454	1535|67|0	53296|2132|26	1.05 (0.82, 1.35)	0.68854	466	28022	446|20|0	26844|1163|15	1 (0.64, 1.55)	0.99238
Acute prostatitis, males only	703	19941	679|23|1	19200|733|8	1.07 (0.68, 1.47)	0.7319	520	12647	507|12|1	12192|451|4	0.78 (0.46, 1.33)	0.3641	183	7294	172|11|0	7008|282|4	1.59 (0.88, 2.88)	0.12504
Positive culture for Herpes simplex virus	909	45910	870|39|0	44065|1823|22	1.06 (0.74, 1.37)	0.732	662	28083	635|27|0	26961|1108|14	0.98 (0.67, 1.44)	0.93346	247	17827	235|12|0	17104|715|8	1.24 (0.7, 2.18)	0.46323
Obesity due to excess calories	20404	43431	19603|790|11	41673|1741|17	0.98 (0.9, 1.07)	0.7321	15259	27331	14668|583|8	26269|1051|11	0.99 (0.9, 1.11)	0.92203	5145	16100	4935|207|3	15404|690|6	0.96 (0.82, 1.13)	0.63913
Umbilical hernia	2004	75686	1923|81|0	72643|3007|36	1.04 (0.82, 1.26)	0.7324	1453	49571	1399|54|0	47626|1924|21	0.97 (0.74, 1.27)	0.81969	551	26115	524|27|0	25017|1083|15	1.19 (0.81, 1.75)	0.36316
Positive culture for Enterococcus	5802	45910	5576|225|1	44065|1823|22	0.98 (0.83, 1.12)	0.7337	4639	28083	4471|167|1	26961|1108|14	0.91 (0.77, 1.07)	0.25046	1163	17827	1105|58|0	17104|715|8	1.19 (0.9, 1.56)	0.21822
Allergic rhinitis, unspecified	15428	55293	14810|611|7	53064|2202|27	0.98 (0.89, 1.07)	0.7351	10659	36294	10245|408|6	34881|1397|16	0.99 (0.88, 1.1)	0.80249	4769	18999	4565|203|1	18183|805|11	0.98 (0.84, 1.15)	0.81649
Zoster without complications	2827	74354	2711|114|2	71377|2947|30	1.03 (0.85, 1.22)	0.7357	2155	49203	2073|81|1	47282|1903|18	0.97 (0.78, 1.22)	0.808	672	25151	638|33|1	24095|1044|12	1.19 (0.84, 1.67)	0.32289
Other disorders of breast	2415	75651	2313|102|0	72646|2971|34	1.04 (0.83, 1.24)	0.7358	1680	50322	1607|73|0	48370|1930|22	1.08 (0.85, 1.37)	0.53855	735	25329	706|29|0	24276|1041|12	0.94 (0.65, 1.36)	0.73749
Other and unspecified noninfective gastroenteritis and colitis	3875	77618	3724|149|2	74497|3084|37	0.97 (0.81, 1.14)	0.7362	2828	51535	2721|105|2	49512|2001|22	0.97 (0.8, 1.17)	0.72553	1047	26083	1003|44|0	24985|1083|15	0.99 (0.73, 1.34)	0.93875
Celiac disease	525	77707	503|22|0	74593|3074|40	1.07 (0.66, 1.49)	0.7363	364	50519	348|16|0	48550|1944|25	1.13 (0.7, 1.85)	0.61163	161	27188	155|6|0	26043|1130|15	0.93 (0.43, 2.02)	0.86289
Abnormal findings in specimens from female genital organs, females only	2139	47474	2054|85|0	45498|1954|22	0.96 (0.74, 1.18)	0.737	1432	31124	1378|54|0	29848|1262|14	0.92 (0.7, 1.21)	0.55157	707	16350	676|31|0	15650|692|8	1.04 (0.73, 1.5)	0.82035
Acquired absence of genital organ(s)	1362	29415	1310|52|0	28225|1176|14	0.95 (0.67, 1.23)	0.7374	993	17063	960|33|0	16382|672|9	0.81 (0.57, 1.16)	0.25679	369	12352	350|19|0	11843|504|5	1.25 (0.78, 1.98)	0.35244
Infections of genitourinary tract in pregnancy, females only	597	48486	571|26|0	46455|2010|21	1.07 (0.68, 1.46)	0.7378	433	31904	417|16|0	30599|1292|13	0.87 (0.53, 1.44)	0.59089	164	16582	154|10|0	15856|718|8	1.47 (0.79, 2.75)	0.22823
Cervical disc disorder, unspecified	564	62941	545|19|0	60425|2488|28	0.93 (0.49, 1.37)	0.7381	438	40679	426|12|0	39119|1546|14	0.72 (0.41, 1.27)	0.25741	126	22262	119|7|0	21306|942|14	1.39 (0.68, 2.85)	0.36446
Positive culture for Diphtheroids	2083	45910	2002|80|1	44065|1823|22	0.96 (0.74, 1.19)	0.7393	1609	28083	1547|61|1	26961|1108|14	0.95 (0.74, 1.23)	0.70729	474	17827	455|19|0	17104|715|8	1 (0.63, 1.57)	0.99057
Mastodynia, females only	1161	41864	1112|49|0	40134|1713|17	1.05 (0.76, 1.33)	0.7408	809	27169	778|31|0	26051|1107|11	0.95 (0.67, 1.36)	0.7928	352	14695	334|18|0	14083|606|6	1.24 (0.77, 1.97)	0.37454
Abnormal and inconclusive findings on diagnostic imaging of breast, all individuals	8784	60182	8425|357|2	57775|2375|32	0.98 (0.86, 1.1)	0.7421	6108	38877	5872|235|1	37368|1490|19	0.93 (0.8, 1.08)	0.34276	2676	21305	2553|122|1	20407|885|13	1.08 (0.88, 1.34)	0.45779
Abnormal uterine and vaginal bleeding, unspecified, females only	1004	29166	966|37|1	27944|1211|11	0.95 (0.62, 1.27)	0.7427	619	18785	598|20|1	17989|789|7	0.82 (0.53, 1.26)	0.36743	385	10381	368|17|0	9955|422|4	1.14 (0.7, 1.86)	0.5955
Immunization not carried out and underimmunization status	487	83517	470|17|0	80166|3310|41	0.93 (0.46, 1.39)	0.7428	359	55793	348|11|0	53606|2161|26	0.79 (0.44, 1.42)	0.43845	128	27724	122|6|0	26560|1149|15	1.21 (0.56, 2.61)	0.63009
Nonsuppurative otitis media	2159	75120	2077|81|1	72089|2993|38	0.96 (0.74, 1.18)	0.7433	1438	50248	1394|43|1	48269|1955|24	0.78 (0.58, 1.04)	0.093852	721	24872	683|38|0	23820|1038|14	1.25 (0.9, 1.74)	0.17419
Leiomyoma of uterus, females only	1916	41651	1842|74|0	39913|1721|17	0.96 (0.73, 1.2)	0.744	1269	26803	1228|41|0	25703|1090|10	0.81 (0.59, 1.11)	0.18183	647	14848	614|33|0	14210|631|7	1.2 (0.84, 1.71)	0.31211
Anti Cardiolipin Antibody IgM	913	4400	876|37|0	4227|173|0	1.06 (0.7, 1.42)	0.7452	655	3156	627|28|0	3040|116|0	1.19 (0.78, 1.82)	0.40846	258	1244	249|9|0	1187|57|0	0.76 (0.38, 1.55)	0.45207
Other necrotizing vasculopathies	457	84042	440|17|0	80685|3316|41	1.08 (0.62, 1.54)	0.7453	368	55862	358|10|0	53688|2148|26	0.73 (0.4, 1.34)	0.30757	89	28180	82|7|0	26997|1168|15	1.87 (0.91, 3.83)	0.087689
Positive Urine Urobilinogen mass Dip central tendency value	491	14943	473|18|0	14322|616|5	0.93 (0.47, 1.39)	0.7453	354	11086	341|13|0	10634|448|4	0.93 (0.54, 1.6)	0.79119	137	3857	132|5|0	3688|168|1	0.92 (0.39, 2.17)	0.85004
Acute serous otitis media	1693	75120	1624|68|1	72089|2993|38	1.04 (0.8, 1.28)	0.7463	1114	50248	1078|35|1	48269|1955|24	0.82 (0.6, 1.14)	0.24612	579	24872	546|33|0	23820|1038|14	1.36 (0.96, 1.93)	0.085811
Synovitis and tenosynovitis	5310	73946	5103|207|0	70973|2938|35	0.98 (0.83, 1.12)	0.7465	4064	48585	3923|141|0	46665|1899|21	0.86 (0.73, 1.03)	0.096637	1246	25361	1180|66|0	24308|1039|14	1.27 (0.99, 1.63)	0.064815
Reaction to severe stress, unspecified	491	59786	471|20|0	57359|2399|28	1.07 (0.64, 1.51)	0.7469	321	39460	311|10|0	37887|1555|18	0.79 (0.43, 1.45)	0.44404	170	20326	160|10|0	19472|844|10	1.47 (0.8, 2.73)	0.21757
Bipolar disorder, current episode depressed, mild or moderate severity	738	78324	707|31|0	75187|3098|39	1.06 (0.71, 1.41)	0.7476	517	52218	494|23|0	50175|2017|26	1.13 (0.75, 1.7)	0.56845	221	26106	213|8|0	25012|1081|13	0.89 (0.45, 1.76)	0.7484
Weakness	1554	38134	1494|60|0	36602|1511|21	0.96 (0.69, 1.22)	0.7492	1215	23743	1167|48|0	22812|917|14	0.98 (0.73, 1.32)	0.90643	339	14391	327|12|0	13790|594|7	0.87 (0.5, 1.54)	0.6426
Other specified follicular disorders	1669	67377	1605|64|0	64678|2664|35	0.96 (0.71, 1.21)	0.7494	1203	44394	1156|47|0	42667|1704|23	0.99 (0.74, 1.33)	0.95714	466	22983	449|17|0	22011|960|12	0.88 (0.55, 1.42)	0.59927
Hypertensive heart disease without heart failure	3101	77343	2976|124|1	74232|3074|37	1.03 (0.85, 1.21)	0.7511	2531	50059	2435|95|1	48105|1930|24	0.99 (0.81, 1.22)	0.94441	570	27284	541|29|0	26127|1144|13	1.16 (0.8, 1.69)	0.43695
Shellfish Allergy	1129	45272	1080|49|0	43384|1864|24	1.05 (0.76, 1.33)	0.752	792	29147	760|32|0	27970|1159|18	0.99 (0.7, 1.4)	0.9501	337	16125	320|17|0	15414|705|6	1.16 (0.72, 1.88)	0.53435
Other abnormal and inconclusive findings on diagnostic imaging of breast	8277	60182	7939|336|2	57775|2375|32	0.98 (0.85, 1.11)	0.7522	5775	38877	5550|224|1	37368|1490|19	0.94 (0.8, 1.1)	0.41898	2502	21305	2389|112|1	20407|885|13	1.07 (0.86, 1.32)	0.56046
Insomnia	11865	50762	11392|471|2	48715|2022|25	0.98 (0.88, 1.09)	0.7531	8754	32279	8413|339|2	31009|1255|15	0.98 (0.87, 1.1)	0.72259	3111	18483	2979|132|0	17706|767|10	1 (0.83, 1.2)	0.97608
Noninfective gastroenteritis and colitis, unspecified	3721	77618	3576|143|2	74497|3084|37	0.97 (0.81, 1.14)	0.7531	2719	51535	2616|101|2	49512|2001|22	0.97 (0.79, 1.18)	0.74385	1002	26083	960|42|0	24985|1083|15	0.99 (0.73, 1.35)	0.94185
Gastro-esophageal reflux disease with esophagitis	6075	43481	5843|231|1	41764|1694|23	0.98 (0.84, 1.12)	0.7537	4453	26772	4306|146|1	25708|1051|13	0.82 (0.69, 0.98)	0.029658	1622	16709	1537|85|0	16056|643|10	1.32 (1.05, 1.66)	0.018691
Anogenital herpesviral [herpes simplex] infections	848	85091	816|32|0	81693|3357|41	0.95 (0.6, 1.29)	0.7562	588	56915	565|23|0	54701|2188|26	0.98 (0.65, 1.49)	0.94215	260	28176	251|9|0	26992|1169|15	0.86 (0.45, 1.63)	0.64436
Family history of other conditions	542	30677	522|20|0	29439|1224|14	0.93 (0.5, 1.37)	0.7568	363	17822	349|14|0	17113|700|9	0.97 (0.57, 1.64)	0.90139	179	12855	173|6|0	12326|524|5	0.86 (0.4, 1.88)	0.71233
Personal history of malignant neoplasm of digestive organs	792	29828	762|30|0	28628|1186|14	0.94 (0.57, 1.31)	0.7575	629	17277	609|20|0	16598|670|9	0.78 (0.5, 1.22)	0.27802	163	12551	153|10|0	12030|516|5	1.38 (0.73, 2.61)	0.31979
Rheumatoid arthritis with rheumatoid factor	1007	77087	967|38|2	74013|3038|36	1.05 (0.75, 1.35)	0.7577	771	50557	743|26|2	48595|1939|23	0.99 (0.69, 1.42)	0.9569	236	26530	224|12|0	25418|1099|13	1.21 (0.69, 2.12)	0.51185
Positive culture for Streptococcus	8005	45910	7683|321|1	44065|1823|22	0.98 (0.86, 1.1)	0.7579	5805	28083	5595|209|1	26961|1108|14	0.86 (0.74, 1)	0.050048	2200	17827	2088|112|0	17104|715|8	1.25 (1.02, 1.54)	0.03223
Positive Urine Urobilinogen units Dip central tendency value	1020	22480	984|35|1	21604|864|12	0.95 (0.62, 1.28)	0.7587	796	17049	767|28|1	16397|644|8	1 (0.69, 1.43)	0.98121	224	5431	217|7|0	5207|220|4	0.79 (0.38, 1.63)	0.52468
Calculus of kidney	6182	78270	5933|248|1	75139|3091|40	1.02 (0.89, 1.15)	0.7596	4544	51796	4364|179|1	49784|1987|25	1.03 (0.89, 1.2)	0.67728	1638	26474	1569|69|0	25355|1104|15	0.99 (0.77, 1.26)	0.92998
Herpesviral gingivostomatitis and pharyngotonsillitis	341	75664	328|12|1	72640|2995|29	1.08 (0.57, 1.59)	0.7601	220	50316	212|7|1	48356|1942|18	1.08 (0.57, 2.06)	0.80632	121	25348	116|5|0	24284|1053|11	1.08 (0.47, 2.5)	0.85547
Other disorders of refraction	13898	66453	13358|533|7	63785|2639|29	0.99 (0.89, 1.08)	0.7619	11475	41684	11043|425|7	40046|1623|15	0.96 (0.87, 1.07)	0.51066	2423	24769	2315|108|0	23739|1016|14	1.06 (0.87, 1.3)	0.55796
Other somatoform disorders	357	69221	345|12|0	66438|2751|32	0.92 (0.37, 1.46)	0.7622	251	46272	244|7|0	44459|1792|21	0.75 (0.37, 1.54)	0.43022	106	22949	101|5|0	21979|959|11	1.21 (0.53, 2.8)	0.64931
Other symptoms and signs involving cognitive functions and awareness	2183	76905	2094|88|1	73812|3057|36	1.03 (0.82, 1.24)	0.7622	1785	50492	1713|71|1	48517|1953|22	1.04 (0.82, 1.32)	0.71658	398	26413	381|17|0	25295|1104|14	0.99 (0.61, 1.59)	0.95996
Overweight	4935	43431	4734|198|3	41673|1741|17	1.02 (0.87, 1.17)	0.7627	3386	27331	3245|140|1	26269|1051|11	1.07 (0.89, 1.28)	0.49367	1549	16100	1489|58|2	15404|690|6	0.94 (0.72, 1.22)	0.64157
Cardiac murmurs and other cardiac sounds	1978	57881	1901|76|1	55539|2311|31	0.97 (0.74, 1.19)	0.7633	1457	36988	1402|54|1	35536|1433|19	0.97 (0.74, 1.27)	0.82674	521	20893	499|22|0	20003|878|12	0.95 (0.63, 1.46)	0.82825
Nonrheumatic aortic (valve) stenosis	2256	67252	2174|81|1	64541|2675|36	0.97 (0.74, 1.2)	0.7644	1888	42700	1819|68|1	41025|1653|22	1 (0.78, 1.29)	0.98671	368	24552	355|13|0	23516|1022|14	0.81 (0.47, 1.4)	0.45008
Other hypothyroidism	17222	63565	16517|699|6	61045|2489|31	1.01 (0.93, 1.1)	0.7649	12512	41304	12010|497|5	39725|1562|17	1.03 (0.92, 1.14)	0.64092	4710	22261	4507|202|1	21320|927|14	0.99 (0.84, 1.16)	0.87011
Ulcer of esophagus	460	69930	442|18|0	67139|2753|38	1.07 (0.62, 1.52)	0.7651	375	45370	362|13|0	43584|1762|24	0.92 (0.54, 1.57)	0.76486	85	24560	80|5|0	23555|991|14	1.53 (0.67, 3.5)	0.31257
Unilateral inguinal hernia, without obstruction or gangrene	2386	75791	2296|87|3	72744|3010|37	1.03 (0.82, 1.24)	0.7653	1733	49669	1676|54|3	47721|1926|22	0.94 (0.72, 1.22)	0.65317	653	26122	620|33|0	25023|1084|15	1.22 (0.86, 1.74)	0.26859
Other disorders of bladder	1691	73188	1627|64|0	70261|2893|34	0.96 (0.71, 1.21)	0.7655	1281	47964	1236|45|0	46075|1868|21	0.9 (0.67, 1.21)	0.49039	410	25224	391|19|0	24186|1025|13	1.12 (0.71, 1.77)	0.61159
Cystitis, unspecified	514	68438	494|20|0	65743|2662|33	1.07 (0.64, 1.5)	0.7663	418	44555	404|14|0	42824|1711|20	0.87 (0.51, 1.46)	0.59041	96	23883	90|6|0	22919|951|13	1.69 (0.78, 3.67)	0.183
Mental disorders and diseases of the nervous system complicating pregnancy, childbirth and the puerperium, females only	1652	45267	1585|67|0	43379|1868|20	0.96 (0.69, 1.23)	0.7669	1015	29680	970|45|0	28461|1207|12	1.02 (0.73, 1.43)	0.89143	637	15587	615|22|0	14918|661|8	0.86 (0.55, 1.34)	0.49802
Acute tubulo-interstitial nephritis	277	84504	266|11|0	81145|3318|41	1.09 (0.52, 1.66)	0.767	191	56319	185|6|0	54142|2151|26	0.84 (0.39, 1.81)	0.65035	86	28185	81|5|0	27003|1167|15	1.49 (0.64, 3.42)	0.35289
Other disorders of cornea	1595	82683	1529|66|0	79373|3272|38	1.04 (0.79, 1.28)	0.7673	1329	54628	1273|56|0	52513|2091|24	1.07 (0.82, 1.4)	0.62866	266	28055	256|10|0	26860|1181|14	0.89 (0.48, 1.65)	0.71403
Postlaminectomy syndrome, not elsewhere classified	1755	84910	1685|69|1	81510|3361|39	1.04 (0.8, 1.27)	0.7682	1450	56443	1393|56|1	54247|2172|24	1.04 (0.8, 1.35)	0.79217	305	28467	292|13|0	27263|1189|15	1.04 (0.6, 1.78)	0.89498
Other and unspecified cirrhosis of liver	1068	79054	1026|41|1	75886|3130|38	1.05 (0.75, 1.34)	0.7692	821	52025	791|29|1	49997|2004|24	0.99 (0.7, 1.41)	0.96301	247	27029	235|12|0	25889|1126|14	1.2 (0.68, 2.09)	0.53325
Atrioventricular block, complete	632	67100	610|22|0	64388|2676|36	0.94 (0.52, 1.36)	0.7706	523	42570	506|17|0	40895|1653|22	0.89 (0.55, 1.44)	0.62812	109	24530	104|5|0	23493|1023|14	1.12 (0.48, 2.57)	0.79807
Phlebitis and thrombophlebitis of unspecified site	381	75863	366|15|0	72851|2978|34	1.08 (0.58, 1.57)	0.772	289	49839	279|10|0	47920|1898|21	0.94 (0.51, 1.72)	0.83751	92	26024	87|5|0	24931|1080|13	1.39 (0.6, 3.21)	0.43821
Retention of urine, unspecified	3539	64829	3407|130|2	62208|2588|33	0.97 (0.79, 1.15)	0.772	2903	41591	2804|97|2	39933|1638|20	0.91 (0.74, 1.13)	0.39244	636	23238	603|33|0	22275|950|13	1.18 (0.82, 1.68)	0.37383
Generalized skin eruption due to drugs and medicaments taken internally	311	76781	299|12|0	73696|3048|37	1.08 (0.54, 1.63)	0.7747	235	50732	228|7|0	48746|1962|24	0.79 (0.39, 1.62)	0.52761	76	26049	71|5|0	24950|1086|13	1.65 (0.72, 3.79)	0.24025
Positive blood culture for Staphylococcus aureus	409	45910	398|10|1	44065|1823|22	0.92 (0.38, 1.47)	0.7749	340	28083	333|7|0	26961|1108|14	0.55 (0.27, 1.13)	0.10136	69	17827	65|3|1	17104|715|8	1.86 (0.81, 4.28)	0.1437
Cervicalgia	13024	35868	12484|535|5	34393|1463|12	1.01 (0.91, 1.12)	0.7752	9366	22227	8999|363|4	21331|891|5	0.97 (0.86, 1.1)	0.68276	3658	13641	3485|172|1	13062|572|7	1.1 (0.92, 1.31)	0.28734
Chest pain, unspecified	18459	39484	17722|733|4	37871|1589|24	0.99 (0.9, 1.08)	0.7768	14158	23879	13609|545|4	22915|949|15	0.96 (0.86, 1.07)	0.4479	4301	15605	4113|188|0	14956|640|9	1.06 (0.89, 1.25)	0.51639
Other disorders of lacrimal gland	3267	76429	3140|127|0	73360|3033|36	0.97 (0.79, 1.16)	0.7771	2711	49667	2603|108|0	47737|1908|22	1.01 (0.83, 1.23)	0.92226	556	26762	537|19|0	25623|1125|14	0.81 (0.51, 1.27)	0.35486
Dysplasia of cervix uteri, unspecified, females only	598	30021	576|21|1	28752|1258|11	0.94 (0.53, 1.35)	0.7783	422	19333	406|16|0	18508|818|7	0.9 (0.55, 1.49)	0.69187	176	10688	170|5|1	10244|440|4	1.03 (0.5, 2.13)	0.93591
Other thoracic, thoracolumbar and lumbosacral intervertebral disc displacement	6119	62116	5877|240|2	59637|2450|29	1.02 (0.89, 1.15)	0.7787	4650	40082	4456|192|2	38554|1513|15	1.11 (0.95, 1.29)	0.17661	1469	22034	1421|48|0	21083|937|14	0.74 (0.56, 0.99)	0.045831
Peptic ulcer, site unspecified, unspecified as acute or chronic, without hemorrhage or perforation	1009	71412	971|38|0	68559|2816|37	0.96 (0.64, 1.27)	0.7789	770	46432	740|30|0	44602|1807|23	0.99 (0.69, 1.43)	0.97754	239	24980	231|8|0	23957|1009|14	0.83 (0.42, 1.63)	0.58739
Mononeuropathies of lower limb	1451	74312	1391|60|0	71290|2985|37	1.04 (0.78, 1.29)	0.7791	1066	48875	1018|48|0	46942|1909|24	1.13 (0.85, 1.51)	0.38978	385	25437	373|12|0	24348|1076|13	0.74 (0.42, 1.29)	0.28852
Osteoarthritis of hip	2325	69676	2235|90|0	66909|2734|33	0.97 (0.76, 1.18)	0.7792	1761	45181	1692|69|0	43439|1723|19	1.02 (0.79, 1.3)	0.901	564	24495	543|21|0	23470|1011|14	0.84 (0.55, 1.29)	0.43042
Other vitamin deficiencies	1183	82470	1139|43|1	79155|3276|39	0.96 (0.66, 1.25)	0.7794	1030	54512	992|37|1	52384|2104|24	0.95 (0.69, 1.31)	0.77637	153	27958	147|6|0	26771|1172|15	0.98 (0.45, 2.12)	0.96346
Venous insufficiency (chronic) (peripheral)	2820	75742	2713|105|2	72722|2986|34	0.97 (0.78, 1.17)	0.7813	2123	49784	2042|80|1	47858|1905|21	1.01 (0.8, 1.26)	0.9553	697	25958	671|25|1	24864|1081|13	0.88 (0.6, 1.29)	0.51736
Herpesviral [herpes simplex] infections	2697	75664	2588|106|3	72640|2995|29	1.03 (0.84, 1.22)	0.7814	1815	50316	1745|68|2	48356|1942|18	1 (0.79, 1.26)	0.9743	882	25348	843|38|1	24284|1053|11	1.09 (0.79, 1.49)	0.61251
Residual hemorrhoidal skin tags	2625	55029	2523|101|1	52814|2182|33	0.97 (0.77, 1.17)	0.7828	1902	34565	1829|72|1	33205|1342|18	0.98 (0.78, 1.25)	0.89991	723	20464	694|29|0	19609|840|15	0.94 (0.65, 1.36)	0.75289
Postprocedural hypothyroidism	1921	84421	1846|75|0	81037|3343|41	0.97 (0.74, 1.2)	0.7829	1479	56172	1426|53|0	53980|2166|26	0.89 (0.68, 1.18)	0.42315	442	28249	420|22|0	27057|1177|15	1.17 (0.77, 1.78)	0.46711
Positive culture for Pseudomonas aeruginosa	2018	45910	1940|78|0	44065|1823|22	0.97 (0.74, 1.2)	0.7833	1673	28083	1604|69|0	26961|1108|14	1.04 (0.81, 1.33)	0.78528	345	17827	336|9|0	17104|715|8	0.62 (0.32, 1.18)	0.14199
Other amnesia	2824	76905	2713|111|0	73812|3057|36	0.97 (0.78, 1.16)	0.7847	2133	50492	2052|81|0	48517|1953|22	0.96 (0.77, 1.2)	0.72187	691	26413	661|30|0	25295|1104|14	1.01 (0.7, 1.45)	0.95509
Unspecified thoracic, thoracolumbar and lumbosacral intervertebral disc disorder	3888	62116	3733|154|1	59637|2450|29	1.02 (0.86, 1.19)	0.7849	3088	40082	2973|114|1	38554|1513|15	0.99 (0.81, 1.19)	0.87734	800	22034	760|40|0	21083|937|14	1.14 (0.83, 1.56)	0.43128
Other specified extrapyramidal and movement disorders	3766	78102	3617|149|0	74961|3102|39	0.98 (0.81, 1.14)	0.785	2860	51468	2748|112|0	49461|1982|25	0.99 (0.82, 1.2)	0.92623	906	26634	869|37|0	25500|1120|14	0.94 (0.67, 1.3)	0.70187
Other hemorrhoids	3252	55029	3122|129|1	52814|2182|33	1.03 (0.85, 1.2)	0.7853	2523	34565	2432|90|1	33205|1342|18	0.94 (0.76, 1.17)	0.57379	729	20464	690|39|0	19609|840|15	1.25 (0.9, 1.72)	0.18122
Abnormal cytological findings in specimens from female genital organs, females only	1855	47474	1781|74|0	45498|1954|22	0.97 (0.73, 1.2)	0.786	1250	31124	1202|48|0	29848|1262|14	0.94 (0.7, 1.26)	0.6768	605	16350	579|26|0	15650|692|8	1.02 (0.69, 1.51)	0.91553
Positive culture for Proteus mirabilis	1895	45910	1817|78|0	44065|1823|22	1.03 (0.8, 1.27)	0.7865	1505	28083	1443|62|0	26961|1108|14	1.04 (0.8, 1.36)	0.75403	390	17827	374|16|0	17104|715|8	1 (0.61, 1.64)	0.98967
Umbilical hernia without obstruction or gangrene	1966	75686	1887|79|0	72643|3007|36	1.03 (0.81, 1.26)	0.788	1425	49571	1371|54|0	47626|1924|21	0.99 (0.75, 1.3)	0.93372	541	26115	516|25|0	25017|1083|15	1.13 (0.76, 1.68)	0.55153
Epistaxis	1741	57522	1671|68|2	55191|2300|31	1.03 (0.8, 1.27)	0.7881	1316	36794	1267|47|2	35342|1433|19	1 (0.75, 1.32)	0.98008	425	20728	404|21|0	19849|867|12	1.12 (0.73, 1.73)	0.59587
Myocardial Ischemia Observed by Stress Imaging	2151	62759	2066|84|1	60165|2557|37	0.97 (0.75, 1.19)	0.7888	1884	38307	1809|74|1	36754|1529|24	0.98 (0.78, 1.24)	0.89134	267	24452	257|10|0	23411|1028|13	0.88 (0.48, 1.63)	0.69523
Intestinal malabsorption	1183	77707	1134|49|0	74593|3074|40	1.04 (0.76, 1.32)	0.7892	894	50519	859|35|0	48550|1944|25	0.99 (0.71, 1.39)	0.97265	289	27188	275|14|0	26043|1130|15	1.16 (0.69, 1.95)	0.5835
Pneumonitis due to solids and liquids	479	85782	461|18|0	82345|3397|40	1.06 (0.61, 1.51)	0.7903	393	57113	381|12|0	54884|2204|25	0.82 (0.47, 1.43)	0.48274	86	28669	80|6|0	27461|1193|15	1.73 (0.81, 3.72)	0.15803
Ventral hernia without obstruction or gangrene	1568	75749	1510|58|0	72716|2998|35	0.97 (0.71, 1.22)	0.7903	1218	49585	1179|39|0	47648|1917|20	0.83 (0.6, 1.13)	0.23729	350	26164	331|19|0	25068|1081|15	1.32 (0.84, 2.08)	0.22395
Amblyopia ex anopsia	470	73751	453|17|0	70785|2930|36	1.07 (0.6, 1.53)	0.7904	360	48203	351|9|0	46308|1872|23	0.66 (0.35, 1.25)	0.20085	110	25548	102|8|0	24477|1058|13	1.83 (0.93, 3.61)	0.080161
Cardiac murmur, unspecified	1970	57881	1893|76|1	55539|2311|31	0.97 (0.74, 1.2)	0.7907	1450	36988	1395|54|1	35536|1433|19	0.98 (0.75, 1.28)	0.85538	520	20893	498|22|0	20003|878|12	0.96 (0.63, 1.46)	0.83546
Viral agents as the cause of diseases classified elsewhere	3159	76364	3031|128|0	73335|2990|39	1.02 (0.85, 1.2)	0.7911	2169	50640	2094|75|0	48683|1932|25	0.87 (0.69, 1.1)	0.24589	990	25724	937|53|0	24652|1058|14	1.29 (0.98, 1.71)	0.070237
Circadian rhythm sleep disorders	526	57819	507|19|0	55502|2291|26	0.94 (0.5, 1.38)	0.7919	391	37438	377|14|0	35972|1450|16	0.93 (0.55, 1.56)	0.77543	135	20381	130|5|0	19530|841|10	0.98 (0.43, 2.27)	0.96735
Other microscopic hematuria	1468	62067	1408|60|0	59568|2469|30	1.04 (0.78, 1.29)	0.792	1069	39756	1026|43|0	38178|1561|17	1.04 (0.76, 1.4)	0.82351	399	22311	382|17|0	21390|908|13	1.03 (0.64, 1.66)	0.88807
Personal history of diseases of the skin and subcutaneous tissue	380	26901	367|13|0	25812|1075|14	0.93 (0.4, 1.46)	0.7933	237	15430	231|6|0	14810|611|9	0.67 (0.31, 1.46)	0.31535	143	11471	136|7|0	11002|464|5	1.25 (0.6, 2.61)	0.55137
Abdominal and pelvic pain	25889	38878	24831|1047|11	37334|1522|22	1.01 (0.93, 1.09)	0.794	18227	24610	17519|700|8	23640|958|12	0.96 (0.87, 1.06)	0.42144	7662	14268	7312|347|3	13694|564|10	1.11 (0.97, 1.28)	0.12299
Syncope and collapse	6296	46411	6045|248|3	44535|1851|25	0.98 (0.85, 1.12)	0.7948	4767	29262	4584|181|2	28112|1134|16	0.97 (0.83, 1.13)	0.67524	1529	17149	1461|67|1	16423|717|9	1.02 (0.8, 1.31)	0.86051
Personal history of malignant neoplasm	8413	29828	8076|331|6	28628|1186|14	0.98 (0.84, 1.12)	0.7951	6435	17277	6192|240|3	16598|670|9	0.95 (0.8, 1.12)	0.50776	1978	12551	1884|91|3	12030|516|5	1.07 (0.83, 1.36)	0.60976
Herpesviral infection of genitalia and urogenital tract	840	85091	808|32|0	81693|3357|41	0.96 (0.61, 1.3)	0.797	583	56915	560|23|0	54701|2188|26	0.99 (0.66, 1.5)	0.97405	257	28176	248|9|0	26992|1169|15	0.87 (0.46, 1.65)	0.67049
Nonspecific elevation of levels of transaminase and lactic acid dehydrogenase [LDH]	1491	65470	1429|62|0	62797|2638|35	1.03 (0.78, 1.28)	0.798	1093	42757	1046|47|0	41053|1682|22	1.08 (0.81, 1.44)	0.60589	398	22713	383|15|0	21744|956|13	0.91 (0.55, 1.5)	0.70247
Other atopic dermatitis	966	76446	926|40|0	73378|3031|37	1.04 (0.73, 1.35)	0.7989	635	50565	606|29|0	48587|1955|23	1.16 (0.8, 1.67)	0.433	331	25881	320|11|0	24791|1076|14	0.8 (0.44, 1.43)	0.44237
Other disorders of adrenal gland	955	79304	919|36|0	76108|3158|38	0.96 (0.63, 1.28)	0.7993	733	52426	705|28|0	50369|2032|25	0.98 (0.68, 1.42)	0.92519	222	26878	214|8|0	25739|1126|13	0.88 (0.45, 1.74)	0.72131
Other specified disorders of kidney and ureter	978	77709	942|36|0	74603|3068|38	0.96 (0.63, 1.28)	0.7994	735	50831	708|27|0	48853|1955|23	0.98 (0.67, 1.44)	0.92889	243	26878	234|9|0	25750|1113|15	0.89 (0.47, 1.69)	0.72789
Statin Myalgia	1118	22045	1074|44|0	21200|838|7	1.04 (0.73, 1.35)	0.8003	829	16054	801|28|0	15452|595|7	0.89 (0.61, 1.3)	0.54283	289	5991	273|16|0	5748|243|0	1.39 (0.83, 2.32)	0.21188
Adverse effects, not elsewhere classified	2052	81145	1972|79|1	77889|3218|38	0.97 (0.75, 1.19)	0.8011	1432	54087	1380|51|1	51979|2085|23	0.93 (0.7, 1.22)	0.58323	620	27058	592|28|0	25910|1133|15	1.06 (0.73, 1.55)	0.74573
Other specified bacterial intestinal infections	703	82823	678|25|0	79505|3277|41	0.95 (0.56, 1.34)	0.8013	503	54964	489|14|0	52826|2112|26	0.73 (0.44, 1.23)	0.23455	200	27859	189|11|0	26679|1165|15	1.33 (0.74, 2.39)	0.33654
Sarcoidosis, unspecified	426	85829	412|14|0	82384|3404|41	0.94 (0.43, 1.44)	0.802	317	57255	309|8|0	55023|2206|26	0.68 (0.35, 1.34)	0.26517	109	28574	103|6|0	27361|1198|15	1.42 (0.66, 3.06)	0.37307
Other and unspecified disorders of nose and nasal sinuses	2396	67682	2299|96|1	64963|2685|34	1.03 (0.82, 1.23)	0.8021	1615	44807	1550|64|1	43062|1724|21	1.06 (0.82, 1.35)	0.66742	781	22875	749|32|0	21901|961|13	0.97 (0.68, 1.38)	0.85998
Malignant neoplasm of breast	2243	84820	2154|87|2	81424|3357|39	0.97 (0.76, 1.19)	0.8022	1592	56623	1527|63|2	54424|2175|24	1.03 (0.8, 1.32)	0.82301	651	28197	627|24|0	27000|1182|15	0.84 (0.56, 1.26)	0.39664
Rheumatic mitral valve diseases	2303	82145	2211|91|1	78850|3257|38	1.03 (0.82, 1.24)	0.8036	1874	54155	1797|76|1	52050|2082|23	1.08 (0.86, 1.35)	0.53138	429	27990	414|15|0	26800|1175|15	0.82 (0.49, 1.36)	0.43672
Other endocrine disorders	438	79549	422|16|0	76335|3175|39	0.94 (0.46, 1.42)	0.8051	309	52615	299|10|0	50544|2045|26	0.83 (0.45, 1.52)	0.5357	129	26934	123|6|0	25791|1130|13	1.16 (0.54, 2.52)	0.69876
Postprocedural endocrine and metabolic complications and disorders, not elsewhere classified	2150	84421	2065|85|0	81037|3343|41	0.97 (0.76, 1.19)	0.8051	1638	56172	1577|61|0	53980|2166|26	0.93 (0.72, 1.2)	0.56379	512	28249	488|24|0	27057|1177|15	1.1 (0.73, 1.65)	0.65253
Encounter for antineoplastic chemotherapy and immunotherapy	2572	67522	2469|100|3	64800|2691|31	1.02 (0.83, 1.22)	0.8054	1796	43701	1728|66|2	41994|1686|21	1 (0.79, 1.28)	0.98094	776	23821	741|34|1	22806|1005|10	1.07 (0.76, 1.5)	0.69664
Incisional hernia without obstruction or gangrene	1631	75749	1569|62|0	72716|2998|35	0.97 (0.72, 1.22)	0.8072	1326	49585	1278|48|0	47648|1917|20	0.93 (0.69, 1.24)	0.60319	305	26164	291|14|0	25068|1081|15	1.12 (0.67, 1.89)	0.66235
Acute maxillary sinusitis	2785	43938	2677|107|1	42182|1737|19	0.98 (0.78, 1.17)	0.8075	1895	28537	1829|65|1	27425|1101|11	0.88 (0.68, 1.13)	0.3185	890	15401	848|42|0	14757|636|8	1.15 (0.84, 1.58)	0.38537
Sialoadenitis	597	76279	573|24|0	73214|3030|35	1.05 (0.66, 1.45)	0.8075	432	50306	417|15|0	48336|1948|22	0.9 (0.54, 1.49)	0.68046	165	25973	156|9|0	24878|1082|13	1.35 (0.71, 2.56)	0.35712
Other diseases of pericardium	584	67504	561|23|0	64778|2690|36	1.05 (0.65, 1.45)	0.809	450	42901	435|15|0	41213|1666|22	0.88 (0.53, 1.45)	0.61836	134	24603	126|8|0	23565|1024|14	1.45 (0.74, 2.84)	0.28223
Migraine with aura	4038	61545	3879|156|3	59089|2428|28	0.98 (0.82, 1.14)	0.8092	2851	40170	2737|112|2	38610|1542|18	1.01 (0.83, 1.22)	0.93953	1187	21375	1142|44|1	20479|886|10	0.92 (0.68, 1.24)	0.57401
Chronic kidney disease, stage 4 (severe)	2225	69765	2136|89|0	66953|2778|34	1.03 (0.81, 1.25)	0.8098	1976	44347	1897|79|0	42620|1706|21	1.04 (0.82, 1.32)	0.7237	249	25418	239|10|0	24333|1072|13	0.92 (0.5, 1.71)	0.80041
Chronic Bronchitis RGC Definition in Patients with GOLD Stage 2-4 by Spirometry	1655	55855	1590|65|0	53589|2236|30	0.97 (0.72, 1.22)	0.8103	1347	35656	1296|51|0	34238|1400|18	0.95 (0.71, 1.26)	0.71464	308	20199	294|14|0	19351|836|12	1.05 (0.62, 1.77)	0.86392
Flat foot [pes planus] (acquired)	489	59171	469|20|0	56785|2355|31	1.05 (0.62, 1.48)	0.8104	346	38698	331|15|0	37178|1500|20	1.12 (0.68, 1.84)	0.6685	143	20473	138|5|0	19607|855|11	0.9 (0.39, 2.08)	0.80514
Disorders of calcium metabolism	2893	60296	2779|111|3	57800|2464|32	0.98 (0.79, 1.16)	0.8105	2249	38020	2169|79|1	36468|1531|21	0.87 (0.69, 1.08)	0.20947	644	22276	610|32|2	21332|933|11	1.28 (0.91, 1.79)	0.14958
Endometriosis, unspecified, females only	712	30049	689|23|0	28778|1260|11	0.95 (0.54, 1.36)	0.8105	497	19327	488|9|0	18502|818|7	0.43 (0.22, 0.82)	0.009926	215	10722	201|14|0	10276|442|4	1.65 (0.97, 2.82)	0.067173
Inflammatory Bowel Disease RGC Composite Loose Defintiion	1688	76929	1623|65|0	73836|3056|37	0.97 (0.72, 1.22)	0.8106	1182	51001	1137|45|0	49000|1979|22	0.97 (0.72, 1.31)	0.85959	506	25928	486|20|0	24836|1077|15	0.96 (0.62, 1.49)	0.86803
Iron deficiency anemia	8514	73351	8174|339|1	70406|2907|38	0.99 (0.87, 1.1)	0.8109	6471	47803	6217|253|1	45941|1839|23	0.99 (0.87, 1.13)	0.92437	2043	25548	1957|86|0	24465|1068|15	0.97 (0.77, 1.21)	0.7581
Other chronic sinusitis	1826	65378	1751|75|0	62751|2596|31	1.03 (0.8, 1.26)	0.8124	1303	43199	1253|50|0	41509|1669|21	0.97 (0.74, 1.29)	0.85861	523	22179	498|25|0	21242|927|10	1.14 (0.77, 1.7)	0.50797
Other disorders of kidney and ureter, not elsewhere classified	4934	77709	4748|183|3	74603|3068|38	0.98 (0.83, 1.13)	0.8134	3885	50831	3744|138|3	48853|1955|23	0.98 (0.82, 1.16)	0.787	1049	26878	1004|45|0	25750|1113|15	1 (0.74, 1.35)	0.99765
Other abnormalities of breathing	1566	48825	1506|60|0	46844|1959|22	0.97 (0.71, 1.23)	0.8155	988	30747	956|32|0	29527|1208|12	0.83 (0.58, 1.17)	0.28734	578	18078	550|28|0	17317|751|10	1.17 (0.8, 1.7)	0.42198
Unspecified mood [affective] disorder	1680	77672	1613|66|1	74558|3076|38	1.03 (0.79, 1.27)	0.816	1113	51747	1078|35|0	49725|1997|25	0.77 (0.55, 1.08)	0.13644	567	25925	535|31|1	24833|1079|13	1.4 (0.99, 1.99)	0.058948
Maternal care for abnormality of pelvic organs, females only	1614	47550	1546|68|0	45578|1952|20	1.03 (0.77, 1.29)	0.8163	1098	31161	1054|44|0	29889|1260|12	0.98 (0.71, 1.35)	0.88892	516	16389	492|24|0	15689|692|8	1.13 (0.74, 1.72)	0.57078
Nicotine dependence	18339	62345	17610|719|10	59821|2494|30	0.99 (0.91, 1.07)	0.8165	12560	41489	12086|469|5	39843|1625|21	0.95 (0.86, 1.06)	0.35527	5779	20856	5524|250|5	19978|869|9	1.06 (0.92, 1.23)	0.38825
Nicotine dependence	18339	62345	17610|719|10	59821|2494|30	0.99 (0.91, 1.07)	0.8165	12560	41489	12086|469|5	39843|1625|21	0.95 (0.86, 1.06)	0.35527	5779	20856	5524|250|5	19978|869|9	1.06 (0.92, 1.23)	0.38825
Positive culture for Yersinia	1296	45910	1246|50|0	44065|1823|22	0.97 (0.69, 1.25)	0.8165	934	28083	901|33|0	26961|1108|14	0.87 (0.62, 1.23)	0.43489	362	17827	345|17|0	17104|715|8	1.18 (0.73, 1.91)	0.49515
Positive culture for Enterobacter	1636	45910	1569|67|0	44065|1823|22	1.03 (0.78, 1.28)	0.8168	1334	28083	1280|54|0	26961|1108|14	1.03 (0.78, 1.36)	0.83893	302	17827	289|13|0	17104|715|8	1.03 (0.6, 1.78)	0.91135
Other diseases of lip and oral mucosa	1189	76030	1145|43|1	72987|3007|36	0.97 (0.67, 1.26)	0.8171	904	50162	873|30|1	48208|1932|22	0.92 (0.65, 1.3)	0.62005	285	25868	272|13|0	24779|1075|14	1.1 (0.64, 1.88)	0.73341
Gestational diabetes mellitus, females only	675	48940	646|29|0	46889|2030|21	1.04 (0.67, 1.42)	0.8176	466	32195	449|17|0	30874|1308|13	0.86 (0.53, 1.4)	0.54327	209	16745	197|12|0	16015|722|8	1.37 (0.77, 2.44)	0.28158
Urticaria	2338	80906	2246|91|1	77657|3211|38	0.98 (0.77, 1.18)	0.8177	1685	53756	1618|66|1	51653|2078|25	1 (0.79, 1.28)	0.99172	653	27150	628|25|0	26004|1133|13	0.91 (0.61, 1.35)	0.64728
Pain in throat and chest	23839	38151	22886|945|8	36590|1540|21	0.99 (0.91, 1.07)	0.8184	17903	22959	17215|680|8	22026|921|12	0.95 (0.86, 1.05)	0.32571	5936	15192	5671|265|0	14564|619|9	1.08 (0.93, 1.25)	0.30519
Chronic maxillary sinusitis	488	65378	470|18|0	62751|2596|31	0.95 (0.5, 1.4)	0.8192	326	43199	315|11|0	41509|1669|21	0.88 (0.49, 1.57)	0.65781	162	22179	155|7|0	21242|927|10	1.07 (0.52, 2.2)	0.85321
Other disorders of breast, females only	2311	41864	2214|97|0	40134|1713|17	1.02 (0.82, 1.23)	0.8196	1602	27169	1534|68|0	26051|1107|11	1.05 (0.82, 1.34)	0.7169	709	14695	680|29|0	14083|606|6	0.97 (0.67, 1.42)	0.89283
Chondromalacia patellae	520	60090	499|21|0	57677|2382|31	1.05 (0.63, 1.47)	0.8197	356	39428	343|13|0	37886|1522|20	0.94 (0.55, 1.61)	0.81913	164	20662	156|8|0	19791|860|11	1.25 (0.64, 2.47)	0.51278
Other depressive episodes	349	55744	336|13|0	53506|2212|26	1.06 (0.54, 1.59)	0.8198	218	35917	213|5|0	34504|1397|16	0.6 (0.26, 1.4)	0.2381	131	19827	123|8|0	19002|815|10	1.54 (0.78, 3.04)	0.21136
Other and unspecified malignant neoplasm of skin of ear and external auricular canal	425	79157	408|17|0	75973|3147|37	1.06 (0.59, 1.53)	0.8199	338	52107	326|12|0	50067|2018|22	0.95 (0.54, 1.69)	0.86881	87	27050	82|5|0	25906|1129|15	1.31 (0.57, 2.97)	0.52396
Malignant neoplasm of corpus uteri, females only	789	51321	758|31|0	49194|2105|22	0.96 (0.61, 1.31)	0.8204	499	33748	481|18|0	32376|1358|14	0.91 (0.57, 1.44)	0.67384	290	17573	277|13|0	16818|747|8	1.04 (0.6, 1.8)	0.88414
Menopausal and other perimenopausal disorders, females only	6251	28026	5991|256|4	26854|1162|10	1.02 (0.88, 1.16)	0.8225	4602	17875	4410|189|3	17117|752|6	1.02 (0.87, 1.2)	0.79663	1649	10151	1581|67|1	9737|410|4	1 (0.77, 1.31)	0.99237
Persistent mood [affective] disorders	538	78392	516|22|0	75248|3105|39	1.05 (0.64, 1.46)	0.8228	426	52178	409|17|0	50136|2016|26	1.02 (0.63, 1.63)	0.94818	112	26214	107|5|0	25112|1089|13	1.16 (0.5, 2.67)	0.73399
Other general symptoms and signs	4106	45919	3942|160|4	44079|1816|24	1.02 (0.86, 1.18)	0.8239	3113	28952	2998|112|3	27817|1121|14	0.95 (0.78, 1.15)	0.56963	993	16967	944|48|1	16262|695|10	1.2 (0.9, 1.61)	0.20687
Positive culture for Streptococcus pneumoniae	400	45910	385|15|0	44065|1823|22	1.06 (0.57, 1.55)	0.8241	326	28083	316|10|0	26961|1108|14	0.8 (0.44, 1.48)	0.48261	74	17827	69|5|0	17104|715|8	1.77 (0.77, 4.08)	0.1802
Positive Alternaria alternata IgE based on outpatient maximum lifetime value	479	2279	459|20|0	2188|90|1	1.06 (0.57, 1.54)	0.8247	339	1565	324|15|0	1500|64|1	1.05 (0.6, 1.84)	0.86639	140	714	135|5|0	688|26|0	1.08 (0.41, 2.8)	0.88003
Encounter for fitting and adjustment of other devices	608	72421	583|25|0	69524|2862|35	1.04 (0.66, 1.43)	0.8263	485	47276	465|20|0	45438|1816|22	1.05 (0.68, 1.63)	0.8223	123	25145	118|5|0	24086|1046|13	1.02 (0.44, 2.35)	0.96475
Acne vulgaris	510	69136	489|21|0	66374|2728|34	1.05 (0.62, 1.48)	0.8272	297	45724	287|10|0	43952|1749|23	0.84 (0.45, 1.57)	0.58923	213	23412	202|11|0	22422|979|11	1.29 (0.71, 2.35)	0.40783
Carcinoma in situ of cervix uteri, females only	340	51409	328|12|0	49274|2114|21	0.94 (0.39, 1.49)	0.8276	237	33719	230|7|0	32347|1359|13	0.77 (0.38, 1.58)	0.4763	103	17690	98|5|0	16927|755|8	1.24 (0.53, 2.86)	0.61976
Carcinoma in situ of cervix, unspecified, females only	340	51409	328|12|0	49274|2114|21	0.94 (0.39, 1.49)	0.8276	237	33719	230|7|0	32347|1359|13	0.77 (0.38, 1.58)	0.4763	103	17690	98|5|0	16927|755|8	1.24 (0.53, 2.86)	0.61976
Transplanted organ and tissue status	782	30793	753|29|0	29551|1228|14	0.96 (0.59, 1.33)	0.8277	668	17887	644|24|0	17177|701|9	0.93 (0.62, 1.39)	0.70732	114	12906	109|5|0	12374|527|5	1.13 (0.48, 2.62)	0.78014
Mammographic microcalcification found on diagnostic imaging of breast, females only	831	32936	796|35|0	31547|1375|14	1.04 (0.7, 1.38)	0.8283	649	20742	619|30|0	19869|865|8	1.11 (0.77, 1.61)	0.56905	182	12194	177|5|0	11678|510|6	0.72 (0.31, 1.68)	0.45048
Unspecified contact dermatitis, unspecified cause	355	73373	342|13|0	70435|2903|35	1.06 (0.53, 1.58)	0.8286	248	48410	242|6|0	46528|1861|21	0.65 (0.3, 1.41)	0.28008	107	24963	100|7|0	23907|1042|14	1.61 (0.79, 3.31)	0.19202
Endocrine, nutritional and metabolic diseases complicating pregnancy, childbirth and the puerperium, females only	1345	45267	1287|57|1	43379|1868|20	1.03 (0.75, 1.31)	0.8287	849	29680	812|36|1	28461|1207|12	1.03 (0.72, 1.47)	0.88035	496	15587	475|21|0	14918|661|8	1.04 (0.66, 1.64)	0.87364
Mammographic microcalcification found on diagnostic imaging of breast	831	60182	796|35|0	57775|2375|32	1.04 (0.7, 1.38)	0.8287	649	38877	619|30|0	37368|1490|19	1.11 (0.77, 1.61)	0.5689	182	21305	177|5|0	20407|885|13	0.72 (0.31, 1.68)	0.44987
Ulcerative colitis	1039	82140	997|42|0	78838|3263|39	1.03 (0.73, 1.34)	0.8291	730	54651	700|30|0	52514|2113|24	1.07 (0.74, 1.53)	0.72479	309	27489	297|12|0	26324|1150|15	0.96 (0.55, 1.68)	0.88227
Vitamin B12 deficiency anemia due to intrinsic factor deficiency	1315	76558	1261|54|0	73496|3024|38	1.03 (0.76, 1.3)	0.8291	1015	50203	974|41|0	48252|1928|23	1.04 (0.76, 1.41)	0.82724	300	26355	287|13|0	25244|1096|15	1.01 (0.59, 1.74)	0.95733
Intraoperative and postprocedural complications and disorders of musculoskeletal system, not elsewhere classified	1771	84910	1701|69|1	81510|3361|39	1.03 (0.79, 1.26)	0.8292	1462	56443	1405|56|1	54247|2172|24	1.03 (0.79, 1.33)	0.84203	309	28467	296|13|0	27263|1189|15	1.02 (0.6, 1.75)	0.9335
Hypertrophy of breast, females only	746	44121	717|28|1	42307|1797|17	1.04 (0.68, 1.4)	0.8295	542	28664	519|22|1	27494|1160|10	1.13 (0.76, 1.7)	0.54264	204	15457	198|6|0	14813|637|7	0.76 (0.35, 1.65)	0.4856
Sleep related movement disorders	1007	57712	970|37|0	55405|2281|26	0.97 (0.64, 1.29)	0.83	765	37367	741|24|0	35908|1443|16	0.82 (0.55, 1.22)	0.32164	242	20345	229|13|0	19497|838|10	1.31 (0.76, 2.25)	0.32857
Diabetes mellitus in pregnancy, childbirth, and the puerperium, females only	943	48940	905|38|0	46889|2030|21	0.97 (0.64, 1.29)	0.8317	666	32195	642|24|0	30874|1308|13	0.84 (0.56, 1.28)	0.42387	277	16745	263|14|0	16015|722|8	1.21 (0.71, 2.06)	0.49326
Chronic conjunctivitis	1054	72022	1011|43|0	69166|2823|33	1.03 (0.73, 1.33)	0.833	750	47693	721|29|0	45873|1799|21	1 (0.69, 1.44)	0.98533	304	24329	290|14|0	23293|1024|12	1.11 (0.66, 1.87)	0.69443
Benign Prostatic Hyperplasia by eMERGE Network EMR Phenotype Algorithm, males only	4355	15847	4205|149|1	15268|571|8	0.98 (0.78, 1.18)	0.8341	3521	11119	3410|110|1	10721|393|5	0.93 (0.73, 1.18)	0.56339	834	4728	795|39|0	4547|178|3	1.11 (0.76, 1.62)	0.59688
Other abdominal pain	6365	38878	6102|262|1	37334|1522|22	1.01 (0.88, 1.15)	0.8342	4557	24610	4385|171|1	23640|958|12	0.91 (0.77, 1.08)	0.28975	1808	14268	1717|91|0	13694|564|10	1.23 (0.98, 1.54)	0.073134
Other noninflammatory disorders of vagina, females only	1088	29406	1044|44|0	28171|1225|10	0.97 (0.66, 1.27)	0.8364	714	18942	688|26|0	18139|797|6	0.83 (0.56, 1.23)	0.35231	374	10464	356|18|0	10032|428|4	1.21 (0.75, 1.95)	0.42744
Heart Failure with Preserved Ejection Fraction RGC Definition	3024	59178	2903|120|1	56767|2378|33	1.02 (0.83, 1.22)	0.8367	2609	36389	2504|104|1	34939|1429|21	1.05 (0.85, 1.3)	0.63767	415	22789	399|16|0	21828|949|12	0.86 (0.52, 1.43)	0.55601
Elevated prostate specific antigen [PSA], males only	4108	29389	3960|146|2	28276|1096|17	0.98 (0.8, 1.16)	0.8372	3153	19774	3041|111|1	19060|703|11	1.01 (0.82, 1.24)	0.9227	955	9615	919|35|1	9216|393|6	0.9 (0.64, 1.28)	0.56802
Flatulence and related conditions	1643	54275	1580|62|1	52110|2136|29	0.97 (0.73, 1.22)	0.8375	1164	34786	1125|38|1	33422|1348|16	0.85 (0.62, 1.17)	0.32583	479	19489	455|24|0	18688|788|13	1.21 (0.81, 1.82)	0.35267
Trigeminal neuralgia	556	75451	533|23|0	72398|3015|38	1.04 (0.64, 1.45)	0.838	404	49705	388|16|0	47749|1932|24	1.01 (0.62, 1.64)	0.97584	152	25746	145|7|0	24649|1083|14	1.12 (0.55, 2.31)	0.7491
Maternal care for known or suspected fetal abnormality and damage, females only	1345	47823	1290|54|1	45846|1957|20	1.03 (0.75, 1.31)	0.8381	933	31355	894|38|1	30083|1260|12	1.06 (0.76, 1.48)	0.7322	412	16468	396|16|0	15763|697|8	0.96 (0.58, 1.6)	0.88383
Neuromuscular dysfunction of bladder, not elsewhere classified	1040	74017	1002|37|1	71057|2927|33	0.97 (0.65, 1.28)	0.8385	790	48566	763|27|0	46653|1892|21	0.88 (0.6, 1.28)	0.4997	250	25451	239|10|1	24404|1035|12	1.2 (0.68, 2.1)	0.52563
Other diseases of inner ear	666	82445	643|23|0	79142|3266|37	0.96 (0.56, 1.36)	0.8385	476	54809	464|12|0	52672|2113|24	0.67 (0.38, 1.16)	0.15385	190	27636	179|11|0	26470|1153|13	1.43 (0.8, 2.57)	0.22905
Alcohol dependence	1521	66337	1463|58|0	63670|2636|31	0.97 (0.71, 1.24)	0.8392	1101	44036	1062|39|0	42309|1706|21	0.94 (0.68, 1.29)	0.69569	420	22301	401|19|0	21361|930|10	1.05 (0.66, 1.66)	0.83804
Retention of urine	3618	64829	3482|134|2	62208|2588|33	0.98 (0.8, 1.16)	0.8414	2960	41591	2858|100|2	39933|1638|20	0.92 (0.75, 1.14)	0.45176	658	23238	624|34|0	22275|950|13	1.17 (0.82, 1.67)	0.37299
Other aneurysm	856	75588	827|28|1	72528|3024|36	0.96 (0.61, 1.32)	0.8415	698	48897	678|20|0	46948|1926|23	0.75 (0.48, 1.17)	0.20132	158	26691	149|8|1	25580|1098|13	1.56 (0.85, 2.87)	0.15254
Secondary hypertension, unspecified	768	78161	739|29|0	75011|3112|38	0.96 (0.6, 1.32)	0.8417	561	50865	540|21|0	48871|1970|24	0.98 (0.64, 1.5)	0.91695	207	27296	199|8|0	26140|1142|14	0.93 (0.47, 1.83)	0.83454
Other benign neoplasm of skin of lower limb, including hip	571	63098	550|21|0	60593|2476|29	0.96 (0.54, 1.38)	0.8428	422	40798	407|15|0	39218|1564|16	0.93 (0.56, 1.54)	0.77901	149	22300	143|6|0	21375|912|13	1.03 (0.48, 2.22)	0.947
Malignant neoplasm of breast of unspecified site, females only	2067	50354	1981|84|2	48259|2075|20	1.02 (0.8, 1.24)	0.8439	1466	32973	1403|61|2	31629|1332|12	1.08 (0.84, 1.4)	0.53275	601	17381	578|23|0	16630|743|8	0.87 (0.57, 1.32)	0.51648
Other and unspecified soft tissue disorders, not elsewhere classified	25779	36827	24745|1016|18	35345|1468|14	1.01 (0.93, 1.09)	0.8449	18877	22775	18129|733|15	21897|870|8	1.05 (0.95, 1.16)	0.38217	6902	14052	6616|283|3	13448|598|6	0.93 (0.81, 1.08)	0.35822
Other and unspecified diseases of spinal cord	645	80230	622|22|1	77027|3165|38	0.96 (0.57, 1.36)	0.8453	482	53137	465|16|1	51067|2047|23	0.98 (0.62, 1.56)	0.94425	163	27093	157|6|0	25960|1118|15	0.9 (0.42, 1.95)	0.7924
Nonrheumatic aortic valve disorders	4039	67252	3883|154|2	64541|2675|36	1.02 (0.85, 1.19)	0.8459	3321	42700	3194|125|2	41025|1653|22	1.04 (0.86, 1.26)	0.67208	718	24552	689|29|0	23516|1022|14	0.92 (0.63, 1.35)	0.68408
Follicular cysts of skin and subcutaneous tissue	3780	66687	3625|154|1	63996|2659|32	1.02 (0.85, 1.18)	0.8471	2681	43863	2575|106|0	42139|1703|21	1 (0.82, 1.22)	0.98167	1099	22824	1050|48|1	21857|956|11	1.06 (0.79, 1.41)	0.70938
Other nonscarring hair loss	1585	69370	1522|63|0	66595|2739|36	0.98 (0.72, 1.23)	0.8479	1096	45786	1054|42|0	44011|1751|24	0.96 (0.7, 1.3)	0.77619	489	23584	468|21|0	22584|988|12	1.02 (0.66, 1.57)	0.94506
Other skin changes	1796	68249	1723|71|2	65490|2726|33	1.02 (0.79, 1.25)	0.8483	1265	44666	1213|51|1	42903|1742|21	1.04 (0.79, 1.37)	0.77466	531	23583	510|20|1	22587|984|12	0.98 (0.64, 1.5)	0.92929
Generalized anxiety disorder	19462	51548	18659|797|6	49481|2042|25	1.01 (0.92, 1.09)	0.8496	13995	33778	13439|551|5	32453|1310|15	0.99 (0.89, 1.09)	0.77458	5467	17770	5220|246|1	17028|732|10	1.06 (0.91, 1.23)	0.45286
Female infertility, unspecified, females only	1063	30133	1022|41|0	28856|1266|11	0.97 (0.65, 1.29)	0.8498	722	19395	701|21|0	18565|823|7	0.65 (0.42, 1.02)	0.058986	341	10738	321|20|0	10291|443|4	1.49 (0.94, 2.38)	0.090397
Other cataract	8358	72139	8035|318|5	69229|2878|32	0.99 (0.86, 1.12)	0.8506	7124	45829	6864|256|4	44012|1799|18	0.93 (0.8, 1.07)	0.31284	1234	26310	1171|62|1	25217|1079|14	1.22 (0.93, 1.61)	0.14589
Hyperfunction of pituitary gland	482	79602	469|12|1	76393|3171|38	0.95 (0.44, 1.46)	0.8518	345	52642	340|5|0	50575|2042|25	0.39 (0.17, 0.89)	0.0257	137	26960	129|7|1	25818|1129|13	1.62 (0.85, 3.09)	0.13893
Allergy status, other than to drugs and biological substances	1346	29268	1294|52|0	28091|1163|14	0.97 (0.7, 1.25)	0.8533	948	16899	908|40|0	16231|659|9	1.06 (0.77, 1.46)	0.71385	398	12369	386|12|0	11860|504|5	0.74 (0.42, 1.31)	0.30635
Other venous embolism and thrombosis	3245	76113	3115|129|1	73083|2996|34	1.02 (0.84, 1.19)	0.8538	2392	50057	2296|96|0	48127|1909|21	1.04 (0.85, 1.28)	0.69307	853	26056	819|33|1	24956|1087|13	0.95 (0.68, 1.33)	0.77076
Positive Timothy IgE Isoenzyme based on outpatient maximum lifetime value	715	1966	685|30|0	1887|78|1	1.04 (0.61, 1.47)	0.854	496	1375	473|23|0	1319|55|1	1.12 (0.68, 1.83)	0.65259	219	591	212|7|0	568|23|0	0.84 (0.36, 1.96)	0.67986
Acute nasopharyngitis [common cold]	510	78553	492|18|0	75430|3088|35	0.96 (0.5, 1.41)	0.8543	340	52489	331|9|0	50455|2011|23	0.7 (0.37, 1.32)	0.26482	170	26064	161|9|0	24975|1077|12	1.33 (0.7, 2.53)	0.38692
Other congenital malformations of skin	541	84414	520|20|1	81064|3310|40	1.04 (0.63, 1.45)	0.8552	353	56284	339|13|1	54117|2142|25	1.11 (0.67, 1.84)	0.67713	188	28130	181|7|0	26947|1168|15	0.9 (0.44, 1.85)	0.78201
Dizziness and giddiness	11360	62143	10898|457|5	59661|2455|27	1.01 (0.91, 1.11)	0.8553	8397	40034	8079|314|4	38456|1557|21	0.94 (0.83, 1.07)	0.35786	2963	22109	2819|143|1	21205|898|6	1.17 (0.97, 1.4)	0.094339
Positive White oak IgE based on outpatient maximum lifetime value	583	2215	559|24|0	2127|87|1	1.04 (0.59, 1.5)	0.8555	415	1528	396|19|0	1466|61|1	1.11 (0.66, 1.86)	0.70292	168	687	163|5|0	661|26|0	0.86 (0.33, 2.22)	0.75006
Positive culture for Morganella morganii	421	45910	407|14|0	44065|1823|22	0.95 (0.44, 1.46)	0.8572	350	28083	341|9|0	26961|1108|14	0.68 (0.36, 1.3)	0.2466	71	17827	66|5|0	17104|715|8	1.69 (0.73, 3.92)	0.22232
Tinea corporis	1384	63979	1331|53|0	61435|2514|30	0.98 (0.7, 1.25)	0.8585	1027	41279	990|37|0	39670|1592|17	0.93 (0.67, 1.29)	0.6515	357	22700	341|16|0	21765|922|13	1.09 (0.67, 1.78)	0.72264
Malignant neoplasm of breast, females only	2225	50354	2136|87|2	48259|2075|20	0.98 (0.77, 1.19)	0.8589	1579	32973	1514|63|2	31629|1332|12	1.04 (0.81, 1.33)	0.77492	646	17381	622|24|0	16630|743|8	0.84 (0.56, 1.27)	0.41788
Sarcoidosis	451	85829	436|15|0	82384|3404|41	0.96 (0.47, 1.45)	0.8603	329	57255	321|8|0	55023|2206|26	0.66 (0.33, 1.29)	0.22062	122	28574	115|7|0	27361|1198|15	1.47 (0.72, 3.01)	0.29488
Gastric ulcer, unspecified as acute or chronic, without hemorrhage or perforation	777	71399	746|31|0	68552|2809|38	1.03 (0.68, 1.38)	0.861	646	46417	620|26|0	44593|1800|24	1.03 (0.7, 1.52)	0.8747	131	24982	126|5|0	23959|1009|14	1.03 (0.45, 2.38)	0.93916
Wheezing	2386	48761	2289|96|1	46777|1962|22	1.02 (0.81, 1.22)	0.8611	1687	30709	1625|61|1	29486|1211|12	0.93 (0.72, 1.2)	0.58337	699	18052	664|35|0	17291|751|10	1.19 (0.85, 1.68)	0.30634
Other malaise and fatigue	22558	38134	21639|912|7	36602|1511|21	1.01 (0.92, 1.09)	0.8613	16125	23743	15504|615|6	22812|917|14	0.97 (0.87, 1.07)	0.50044	6433	14391	6135|297|1	13790|594|7	1.09 (0.95, 1.26)	0.21956
Herpesviral vesicular dermatitis	463	75664	446|16|1	72640|2995|29	1.04 (0.59, 1.5)	0.862	285	50316	277|8|0	48356|1942|18	0.73 (0.37, 1.44)	0.36613	178	25348	169|8|1	24284|1053|11	1.39 (0.75, 2.56)	0.29253
Personal history of diseases of the digestive system	1337	26858	1283|53|1	25772|1072|14	1.02 (0.75, 1.3)	0.8622	1039	15397	1000|38|1	14779|609|9	0.96 (0.69, 1.32)	0.79642	298	11461	283|15|0	10993|463|5	1.21 (0.72, 2.04)	0.4601
Abnormal results of thyroid function studies	1855	55522	1783|71|1	53297|2194|31	0.98 (0.75, 1.21)	0.8624	1245	35138	1193|51|1	33774|1346|18	1.08 (0.82, 1.42)	0.60235	610	20384	590|20|0	19523|848|13	0.77 (0.5, 1.2)	0.24633
Other specified congenital malformations of skin	457	84414	441|15|1	81064|3310|40	0.96 (0.5, 1.42)	0.8628	316	56284	305|10|1	54117|2142|25	1 (0.57, 1.75)	0.99781	141	28130	136|5|0	26947|1168|15	0.88 (0.38, 2.02)	0.75885
Cutaneous abscess, furuncle and carbuncle of limb	697	70659	672|24|1	67864|2764|31	0.97 (0.59, 1.35)	0.8642	494	46130	476|18|0	44355|1755|20	0.96 (0.6, 1.52)	0.85617	203	24529	196|6|1	23509|1009|11	0.99 (0.5, 1.94)	0.97003
Encounter for full-term uncomplicated delivery, females only	1075	49587	1031|44|0	47519|2046|22	1.03 (0.72, 1.33)	0.8648	786	32387	758|28|0	31058|1315|14	0.85 (0.58, 1.25)	0.40557	289	17200	273|16|0	16461|731|8	1.42 (0.86, 2.34)	0.17356
False labor before 37 completed weeks of gestation, females only	850	47377	818|31|1	45420|1937|20	0.97 (0.61, 1.33)	0.8649	644	31014	618|25|1	29757|1245|12	1.04 (0.7, 1.55)	0.84949	206	16363	200|6|0	15663|692|8	0.74 (0.34, 1.63)	0.45689
Other acquired deformities of limbs	2605	59171	2497|108|0	56785|2355|31	1.02 (0.82, 1.21)	0.8651	1899	38698	1821|78|0	37178|1500|20	1.03 (0.82, 1.29)	0.82591	706	20473	676|30|0	19607|855|11	0.99 (0.69, 1.43)	0.97524
Female infertility, females only	1154	30133	1109|45|0	28856|1266|11	0.97 (0.66, 1.28)	0.8652	779	19395	756|23|0	18565|823|7	0.66 (0.43, 1.01)	0.05734	375	10738	353|22|0	10291|443|4	1.48 (0.95, 2.32)	0.082753
Vitamin deficiency, unspecified	1019	82470	981|37|1	79155|3276|39	0.97 (0.66, 1.29)	0.8652	901	54512	868|32|1	52384|2104|24	0.95 (0.68, 1.34)	0.78896	118	27958	113|5|0	26771|1172|15	1.09 (0.47, 2.52)	0.8356
Other peripheral vascular diseases	5657	73894	5434|222|1	70901|2957|36	0.99 (0.85, 1.13)	0.8658	4743	47610	4565|177|1	45702|1885|23	0.94 (0.8, 1.1)	0.4644	914	26284	869|45|0	25199|1072|13	1.17 (0.87, 1.59)	0.30177
Other synovitis and tenosynovitis	1061	73946	1020|41|0	70973|2938|35	0.97 (0.67, 1.28)	0.868	790	48585	762|28|0	46665|1899|21	0.89 (0.61, 1.29)	0.52111	271	25361	258|13|0	24308|1039|14	1.19 (0.69, 2.05)	0.5241
Acute pharyngitis	13600	58500	13041|555|4	56162|2307|31	0.99 (0.89, 1.09)	0.8683	8858	39184	8493|362|3	37666|1499|19	1.02 (0.9, 1.16)	0.74518	4742	19316	4548|193|1	18496|808|12	0.94 (0.8, 1.11)	0.4749
Plantar fascial fibromatosis	4531	57110	4346|185|0	54808|2277|25	1.01 (0.86, 1.17)	0.8703	3379	36655	3241|138|0	35224|1418|13	1.04 (0.87, 1.24)	0.66104	1152	20455	1105|47|0	19584|859|12	0.94 (0.7, 1.26)	0.68011
Diseases of vocal cords and larynx, not elsewhere classified	1176	68924	1129|47|0	66154|2736|34	1.02 (0.74, 1.31)	0.8704	871	45612	842|29|0	43835|1756|21	0.85 (0.59, 1.22)	0.38052	305	23312	287|18|0	22319|980|13	1.38 (0.87, 2.2)	0.16939
Age-related osteoporosis without current pathological fracture	10404	72739	9967|433|4	69833|2872|34	1.01 (0.89, 1.13)	0.8705	7948	47272	7617|328|3	45445|1807|20	1.03 (0.9, 1.19)	0.64875	2456	25467	2350|105|1	24388|1065|14	0.95 (0.75, 1.2)	0.66366
Personal history of endocrine, nutritional and metabolic diseases	725	28526	699|24|2	27374|1140|12	0.97 (0.6, 1.34)	0.8707	516	16386	497|17|2	15740|638|8	1.03 (0.67, 1.58)	0.90325	209	12140	202|7|0	11634|502|4	0.82 (0.4, 1.7)	0.60186
Hypotension, unspecified	1988	79028	1912|76|0	75852|3138|38	0.98 (0.75, 1.21)	0.8715	1702	51617	1641|61|0	49603|1990|24	0.93 (0.72, 1.2)	0.56987	286	27411	271|15|0	26249|1148|14	1.22 (0.73, 2.02)	0.44739
Other polyuria	515	59725	494|21|0	57295|2399|31	1.04 (0.61, 1.46)	0.8715	371	38075	355|16|0	36542|1514|19	1.09 (0.67, 1.77)	0.73707	144	21650	139|5|0	20753|885|12	0.9 (0.39, 2.07)	0.80024
Primary hyperparathyroidism	604	79237	580|24|0	76039|3159|39	1.03 (0.64, 1.43)	0.873	482	52316	465|17|0	50259|2031|26	0.91 (0.57, 1.46)	0.70254	122	26921	115|7|0	25780|1128|13	1.38 (0.67, 2.84)	0.38227
Other seasonal allergic rhinitis	917	55293	879|38|0	53064|2202|27	1.03 (0.71, 1.34)	0.875	605	36294	581|24|0	34881|1397|16	1.01 (0.68, 1.51)	0.94958	312	18999	298|14|0	18183|805|11	1.05 (0.62, 1.77)	0.86064
Nontoxic multinodular goiter	1946	73824	1870|75|1	70899|2890|35	0.98 (0.75, 1.21)	0.8764	1414	48781	1364|49|1	46906|1854|21	0.91 (0.69, 1.21)	0.51237	532	25043	506|26|0	23993|1036|14	1.14 (0.77, 1.68)	0.51878
Tinea unguium	5339	63979	5131|205|3	61435|2514|30	0.99 (0.85, 1.13)	0.8766	4233	41279	4072|158|3	39670|1592|17	0.99 (0.84, 1.16)	0.87517	1106	22700	1059|47|0	21765|922|13	0.99 (0.74, 1.34)	0.97052
Positive Dog epithelium IgE based on outpatient maximum lifetime value	567	2102	544|23|0	2019|82|1	1.04 (0.57, 1.5)	0.8778	393	1445	377|16|0	1388|56|1	1.01 (0.58, 1.76)	0.97579	174	657	167|7|0	631|26|0	1.11 (0.48, 2.57)	0.81551
Major depressive disorder, recurrent	3373	77683	3239|133|1	74564|3080|39	0.99 (0.81, 1.16)	0.8779	2487	51691	2393|94|0	49665|2000|26	0.94 (0.76, 1.16)	0.55219	886	25992	846|39|1	24899|1080|13	1.1 (0.81, 1.51)	0.53721
Poisoning by, adverse effect of and underdosing of diuretics and other and unspecified drugs, medicaments and biological substances	1460	81839	1404|55|1	78559|3242|38	0.98 (0.72, 1.24)	0.878	1074	54293	1031|43|0	52179|2090|24	1.01 (0.75, 1.37)	0.93181	386	27546	373|12|1	26380|1152|14	0.89 (0.53, 1.49)	0.65117
Abdominal distension (gaseous)	1046	54275	1007|38|1	52110|2136|29	0.98 (0.67, 1.29)	0.8793	707	34786	686|20|1	33422|1348|16	0.77 (0.51, 1.17)	0.22532	339	19489	321|18|0	18688|788|13	1.3 (0.82, 2.07)	0.26451
Soft tissue disorders related to use, overuse and pressure	3044	57692	2921|123|0	55374|2293|25	1.01 (0.83, 1.2)	0.8799	2310	37026	2218|92|0	35589|1423|14	1.04 (0.84, 1.28)	0.74445	734	20666	703|31|0	19785|870|11	0.95 (0.67, 1.37)	0.80076
Other epidermal thickening	612	67669	588|24|0	64976|2665|28	1.03 (0.63, 1.43)	0.8804	444	43559	429|15|0	41881|1661|17	0.9 (0.54, 1.49)	0.68599	168	24110	159|9|0	23095|1004|11	1.28 (0.68, 2.43)	0.44869
Rheumatic mitral valve disease, unspecified	2157	82145	2072|84|1	78850|3257|38	1.02 (0.8, 1.23)	0.8815	1759	54155	1687|71|1	52050|2082|23	1.07 (0.85, 1.36)	0.55791	398	27990	385|13|0	26800|1175|15	0.77 (0.45, 1.32)	0.33334
Other disorders of urinary system	19845	54638	19039|799|7	52471|2143|24	0.99 (0.91, 1.08)	0.8821	14682	34869	14108|569|5	33509|1345|15	0.95 (0.86, 1.06)	0.36845	5163	19769	4931|230|2	18962|798|9	1.09 (0.93, 1.27)	0.28538
Other specified disorders of bone	427	81390	410|17|0	78161|3190|39	1.04 (0.57, 1.5)	0.8823	307	53987	295|12|0	51905|2058|24	1.03 (0.59, 1.8)	0.91612	120	27403	115|5|0	26256|1132|15	1.05 (0.46, 2.41)	0.91325
Infectious gastroenteritis and colitis, unspecified	598	83133	575|23|0	79779|3317|37	0.97 (0.57, 1.37)	0.8828	448	55289	431|17|0	53125|2142|22	0.98 (0.61, 1.57)	0.91794	150	27844	144|6|0	26654|1175|15	0.96 (0.44, 2.06)	0.9094
Disorders of vestibular function	2747	80390	2637|107|3	77169|3183|38	1.01 (0.82, 1.2)	0.8839	2069	53198	1987|81|1	51131|2042|25	1.01 (0.81, 1.27)	0.90367	678	27192	650|26|2	26038|1141|13	1.02 (0.7, 1.46)	0.93454
Cardiomyopathy	2101	67494	2019|81|1	64769|2689|36	1.02 (0.8, 1.24)	0.8841	1649	42885	1591|58|0	41201|1662|22	0.92 (0.71, 1.2)	0.53279	452	24609	428|23|1	23568|1027|14	1.28 (0.86, 1.9)	0.23014
Arthropathy, unspecified	1003	74582	963|40|0	71608|2939|35	1.02 (0.71, 1.33)	0.8842	769	48716	737|32|0	46824|1870|22	1.08 (0.76, 1.53)	0.67603	234	25866	226|8|0	24784|1069|13	0.84 (0.43, 1.66)	0.62322
Calculus of ureter	1948	78270	1873|75|0	75139|3091|40	0.98 (0.75, 1.21)	0.8854	1409	51796	1355|54|0	49784|1987|25	1 (0.77, 1.32)	0.98085	539	26474	518|21|0	25355|1104|15	0.93 (0.61, 1.44)	0.75823
Other specified anemias	709	61603	683|24|2	59129|2448|26	1.03 (0.66, 1.39)	0.8854	512	38830	496|15|1	37318|1497|15	0.87 (0.54, 1.4)	0.56821	197	22773	187|9|1	21811|951|11	1.32 (0.74, 2.37)	0.35067
Transient alteration of awareness	591	78982	569|21|1	75816|3128|38	1.03 (0.63, 1.43)	0.886	456	52056	441|15|0	50027|2005|24	0.85 (0.51, 1.4)	0.52122	135	26926	128|6|1	25789|1123|14	1.46 (0.74, 2.87)	0.26979
Urinary tract infection, site not specified	16680	54638	15999|677|4	52471|2143|24	0.99 (0.9, 1.09)	0.886	12399	34869	11899|497|3	33509|1345|15	0.98 (0.88, 1.1)	0.72814	4281	19769	4100|180|1	18962|798|9	1.02 (0.86, 1.22)	0.78392
Other strabismus	508	85383	489|18|1	81959|3384|40	1.03 (0.6, 1.46)	0.889	411	56880	396|15|0	54664|2190|26	0.95 (0.57, 1.56)	0.83118	97	28503	93|3|1	27295|1194|14	1.3 (0.57, 2.99)	0.53279
Pain associated with micturition	11433	54131	10969|463|1	51947|2156|28	0.99 (0.89, 1.1)	0.8894	8242	34540	7938|304|0	33149|1372|19	0.88 (0.77, 1)	0.051445	3191	19591	3031|159|1	18798|784|9	1.24 (1.04, 1.48)	0.015002
Acute laryngitis	548	77971	527|21|0	74863|3072|36	0.97 (0.55, 1.39)	0.8903	391	52118	375|16|0	50088|2006|24	1.04 (0.64, 1.69)	0.87594	157	25853	152|5|0	24775|1066|12	0.79 (0.34, 1.83)	0.58761
Hypertrophic disorders of skin	3108	64481	2991|114|3	61916|2539|26	0.99 (0.8, 1.17)	0.8909	2314	41219	2224|88|2	39631|1573|15	1.04 (0.84, 1.28)	0.73356	794	23262	767|26|1	22285|966|11	0.84 (0.58, 1.23)	0.37824
Other specified cerebrovascular diseases	1969	76994	1894|72|3	73856|3103|35	0.98 (0.76, 1.21)	0.8914	1699	50126	1632|65|2	48136|1967|23	1.02 (0.8, 1.31)	0.8625	270	26868	262|7|1	25720|1136|12	0.76 (0.4, 1.44)	0.40351
Personal history of malignant neoplasms of other organs and systems	4553	29828	4374|175|4	28628|1186|14	0.99 (0.81, 1.16)	0.8922	3466	17277	3342|123|1	16598|670|9	0.92 (0.74, 1.13)	0.41515	1087	12551	1032|52|3	12030|516|5	1.15 (0.85, 1.56)	0.35424
Pneumonitis due to inhalation of food and vomit	475	85782	458|17|0	82345|3397|40	1.03 (0.57, 1.49)	0.8926	390	57113	379|11|0	54884|2204|25	0.76 (0.42, 1.36)	0.35124	85	28669	79|6|0	27461|1193|15	1.76 (0.82, 3.77)	0.14757
Fibroblastic disorders	5051	57110	4850|201|0	54808|2277|25	0.99 (0.84, 1.14)	0.893	3765	36655	3616|149|0	35224|1418|13	1.01 (0.85, 1.2)	0.89723	1286	20455	1234|52|0	19584|859|12	0.93 (0.7, 1.24)	0.63746
Unspecified abdominal pain	14708	38878	14115|586|7	37334|1522|22	0.99 (0.9, 1.09)	0.8944	10731	24610	10315|412|4	23640|958|12	0.95 (0.84, 1.07)	0.37982	3977	14268	3800|174|3	13694|564|10	1.1 (0.92, 1.3)	0.29771
Symptoms and signs involving emotional state	1060	79214	1018|42|0	76042|3133|39	1.02 (0.72, 1.32)	0.8946	768	52236	742|26|0	50197|2014|25	0.86 (0.58, 1.26)	0.44047	292	26978	276|16|0	25845|1119|14	1.35 (0.83, 2.21)	0.2318
Unspecified conjunctivitis	2863	72022	2750|111|2	69166|2823|33	1.01 (0.82, 1.2)	0.8955	2004	47693	1919|83|2	45873|1799|21	1.11 (0.9, 1.38)	0.33636	859	24329	831|28|0	23293|1024|12	0.76 (0.52, 1.11)	0.16118
Other diseases of stomach and duodenum	3086	68716	2962|124|0	65963|2716|37	1.01 (0.83, 1.19)	0.8978	2441	44464	2352|89|0	42705|1736|23	0.91 (0.73, 1.13)	0.38814	645	24252	610|35|0	23258|980|14	1.32 (0.94, 1.85)	0.10907
Contact with and (suspected) exposure to other communicable diseases	590	81568	570|20|0	78300|3228|40	0.97 (0.54, 1.4)	0.8985	384	54620	376|8|0	52475|2120|25	0.54 (0.27, 1.05)	0.070729	206	26948	194|12|0	25825|1108|15	1.47 (0.84, 2.57)	0.18145
Nausea with vomiting, unspecified	6477	48718	6217|257|3	46813|1882|23	1.01 (0.88, 1.14)	0.8986	4878	31054	4685|190|3	29862|1178|14	1 (0.86, 1.17)	0.96367	1599	17664	1532|67|0	16951|704|9	1.02 (0.79, 1.32)	0.86399
Positive culture for Enterobacter cloacae	1070	45910	1027|43|0	44065|1823|22	1.02 (0.72, 1.32)	0.8996	885	28083	850|35|0	26961|1108|14	1.01 (0.72, 1.42)	0.94867	185	17827	177|8|0	17104|715|8	1.05 (0.53, 2.08)	0.87796
Acute pain, not elsewhere classified	519	76053	500|19|0	73033|2985|35	1.03 (0.59, 1.47)	0.9012	376	50136	366|10|0	48198|1918|20	0.7 (0.38, 1.29)	0.25533	143	25917	134|9|0	24835|1067|15	1.57 (0.83, 2.97)	0.16852
Speech disturbances, not elsewhere classified	749	83383	721|26|2	80036|3308|39	1.02 (0.67, 1.38)	0.9013	575	55353	554|20|1	53193|2135|25	0.99 (0.65, 1.5)	0.95699	174	28030	167|6|1	26843|1173|14	1.12 (0.57, 2.19)	0.74719
Temporomandibular joint disorders	1845	82190	1772|72|1	78889|3262|39	0.99 (0.75, 1.22)	0.9032	1297	54723	1249|48|0	52587|2111|25	0.92 (0.69, 1.22)	0.55895	548	27467	523|24|1	26302|1151|14	1.12 (0.76, 1.66)	0.5579
Acute sinusitis	28777	43938	27621|1141|15	42182|1737|19	1 (0.92, 1.07)	0.9041	19940	28537	19169|762|9	27425|1101|11	0.97 (0.88, 1.07)	0.54414	8837	15401	8452|379|6	14757|636|8	1.04 (0.92, 1.18)	0.5333
Gastritis, unspecified	2599	67839	2498|99|2	65129|2678|32	1.01 (0.81, 1.21)	0.9043	1961	44017	1895|65|1	42289|1708|20	0.86 (0.67, 1.1)	0.23438	638	23822	603|34|1	22840|970|12	1.36 (0.98, 1.91)	0.068046
Intestinal malabsorption, unspecified	520	77707	501|19|0	74593|3074|40	1.03 (0.59, 1.47)	0.9043	422	50519	410|12|0	48550|1944|25	0.74 (0.42, 1.29)	0.2893	98	27188	91|7|0	26043|1130|15	1.77 (0.86, 3.64)	0.11845
Malignant neoplasm of breast of unspecified site	2085	84820	1999|84|2	81424|3357|39	1.01 (0.8, 1.23)	0.9043	1479	56623	1416|61|2	54424|2175|24	1.07 (0.83, 1.39)	0.57678	606	28197	583|23|0	27000|1182|15	0.86 (0.57, 1.31)	0.49133
Acute kidney failure	6090	75902	5854|234|2	72836|3029|37	0.99 (0.86, 1.13)	0.9048	5104	48987	4909|193|2	47065|1899|23	1 (0.86, 1.17)	0.98353	986	26915	945|41|0	25771|1130|14	0.95 (0.69, 1.3)	0.74889
Anti Cyclic Citrulinated Peptide Antibody	704	4609	677|26|1	4421|188|0	1.02 (0.62, 1.43)	0.9053	549	3242	531|17|1	3110|132|0	0.87 (0.53, 1.41)	0.57088	155	1367	146|9|0	1311|56|0	1.47 (0.72, 3)	0.29413
Cutaneous abscess, furuncle and carbuncle, unspecified	672	70659	648|23|1	67864|2764|31	1.02 (0.64, 1.41)	0.9057	448	46130	436|12|0	44355|1755|20	0.71 (0.41, 1.24)	0.22967	224	24529	212|11|1	23509|1009|11	1.44 (0.84, 2.48)	0.18312
Acute sinusitis, unspecified	27903	43938	26782|1107|14	42182|1737|19	1 (0.92, 1.07)	0.9059	19387	28537	18636|743|8	27425|1101|11	0.97 (0.88, 1.07)	0.56063	8516	15401	8146|364|6	14757|636|8	1.04 (0.91, 1.18)	0.55154
Sebaceous cyst	3215	66687	3087|127|1	63996|2659|32	0.99 (0.81, 1.17)	0.9059	2288	43863	2198|90|0	42139|1703|21	1 (0.8, 1.23)	0.96809	927	22824	889|37|1	21857|956|11	0.98 (0.71, 1.34)	0.87799
Other symptoms and signs involving the digestive system and abdomen	14891	45133	14282|608|1	43315|1794|24	0.99 (0.9, 1.09)	0.907	11030	28309	10594|436|0	27182|1114|13	0.97 (0.86, 1.08)	0.57461	3861	16824	3688|172|1	16133|680|11	1.06 (0.89, 1.25)	0.53047
Cystitis	6715	68438	6451|260|4	65743|2662|33	0.99 (0.86, 1.12)	0.9073	5017	44555	4833|180|4	42824|1711|20	0.92 (0.79, 1.08)	0.31011	1698	23883	1618|80|0	22919|951|13	1.17 (0.93, 1.49)	0.18561
Aphagia and dysphagia	5169	53086	4964|204|1	50979|2078|29	1.01 (0.86, 1.15)	0.9074	3958	33905	3817|141|0	32583|1306|16	0.9 (0.76, 1.08)	0.25846	1211	19181	1147|63|1	18396|772|13	1.27 (0.99, 1.64)	0.064738
Dysphagia	5169	53086	4964|204|1	50979|2078|29	1.01 (0.86, 1.15)	0.9074	3958	33905	3817|141|0	32583|1306|16	0.9 (0.76, 1.08)	0.25846	1211	19181	1147|63|1	18396|772|13	1.27 (0.99, 1.64)	0.064738
Other spondylosis	4482	72880	4302|180|0	69952|2896|32	1.01 (0.86, 1.16)	0.9078	3570	47379	3437|133|0	45525|1836|18	0.95 (0.79, 1.13)	0.56282	912	25501	865|47|0	24427|1060|14	1.19 (0.89, 1.6)	0.23825
Volume depletion, unspecified	355	59006	342|13|0	56559|2414|33	0.97 (0.45, 1.49)	0.9078	268	37067	260|8|0	35549|1497|21	0.76 (0.39, 1.48)	0.41561	87	21939	82|5|0	21010|917|12	1.42 (0.62, 3.26)	0.41078
Iron deficiency anemia, unspecified	7395	73351	7098|296|1	70406|2907|38	0.99 (0.87, 1.11)	0.9081	5681	47803	5457|223|1	45941|1839|23	1 (0.87, 1.15)	0.96681	1714	25548	1641|73|0	24465|1068|15	0.98 (0.77, 1.25)	0.87487
Personal history of in-situ and benign neoplasms and neoplasms of uncertain behavior	4382	28526	4209|170|3	27374|1140|12	0.99 (0.82, 1.16)	0.9086	3486	16386	3357|127|2	15740|638|8	0.94 (0.77, 1.15)	0.5369	896	12140	852|43|1	11634|502|4	1.14 (0.82, 1.57)	0.44244
Dentofacial anomalies [including malocclusion]	2094	82190	2011|82|1	78889|3262|39	0.99 (0.77, 1.21)	0.9094	1485	54723	1431|54|0	52587|2111|25	0.9 (0.68, 1.18)	0.4377	609	27467	580|28|1	26302|1151|14	1.17 (0.81, 1.69)	0.39637
Other and unspecified abnormal findings in urine	1011	80582	972|38|1	77366|3178|38	0.98 (0.67, 1.29)	0.9096	731	53293	704|26|1	51222|2046|25	0.97 (0.67, 1.41)	0.874	280	27289	268|12|0	26144|1132|13	1.01 (0.58, 1.77)	0.97307
Other disorders of eye and adnexa	3050	76248	2927|122|1	73191|3018|39	1.01 (0.83, 1.19)	0.9113	2460	49826	2358|101|1	47897|1905|24	1.06 (0.87, 1.29)	0.57952	590	26422	569|21|0	25294|1113|15	0.82 (0.53, 1.26)	0.35513
Postgastric surgery syndromes	2769	76849	2660|109|0	73764|3045|40	0.99 (0.79, 1.18)	0.9124	2512	49825	2416|96|0	47881|1919|25	0.96 (0.78, 1.18)	0.69047	257	27024	244|13|0	25883|1126|15	1.22 (0.71, 2.1)	0.46735
Penicillin Anaphylaxis	972	45272	933|38|1	43384|1864|24	0.98 (0.67, 1.29)	0.9131	638	29147	611|26|1	27970|1159|18	1.07 (0.73, 1.55)	0.73226	334	16125	322|12|0	15414|705|6	0.81 (0.46, 1.43)	0.47595
Retinal detachment with retinal break	468	80109	452|15|1	76914|3158|37	1.03 (0.56, 1.49)	0.9131	391	52439	379|12|0	50409|2007|23	0.83 (0.48, 1.46)	0.52189	77	27670	73|3|1	26505|1151|14	1.61 (0.71, 3.68)	0.25414
Hyperparathyroidism and other disorders of parathyroid gland	1663	79237	1598|65|0	76039|3159|39	0.99 (0.74, 1.23)	0.9136	1405	52316	1351|54|0	50259|2031|26	0.98 (0.75, 1.29)	0.88879	258	26921	247|11|0	25780|1128|13	1.01 (0.56, 1.82)	0.96527
Toxic effect of contact with venomous animals and plants	766	85231	737|29|0	81824|3366|41	0.98 (0.62, 1.34)	0.9142	529	56950	510|19|0	54736|2188|26	0.94 (0.6, 1.48)	0.80298	237	28281	227|10|0	27088|1178|15	1.05 (0.57, 1.93)	0.87486
Family history of diabetes mellitus	4101	29493	3936|163|2	28302|1177|14	1.01 (0.84, 1.17)	0.9143	2798	17111	2684|112|2	16430|672|9	1.04 (0.85, 1.27)	0.69283	1303	12382	1252|51|0	11872|505|5	0.94 (0.7, 1.26)	0.69833
Migraine	11415	61545	10952|455|8	59089|2428|28	1.01 (0.9, 1.11)	0.9149	7844	40170	7532|306|6	38610|1542|18	1 (0.88, 1.14)	0.99325	3571	21375	3420|149|2	20479|886|10	1.02 (0.85, 1.21)	0.86354
Dysuria	11416	54131	10952|463|1	51947|2156|28	0.99 (0.89, 1.1)	0.9153	8233	34540	7929|304|0	33149|1372|19	0.88 (0.77, 1)	0.053741	3183	19591	3023|159|1	18798|784|9	1.25 (1.05, 1.49)	0.013798
False labor, females only	1167	47377	1120|46|1	45420|1937|20	1.02 (0.71, 1.32)	0.9156	857	31014	821|35|1	29757|1245|12	1.07 (0.75, 1.51)	0.72469	310	16363	299|11|0	15663|692|8	0.89 (0.49, 1.61)	0.69649
Neutropenia	1019	81034	979|40|0	77764|3232|38	0.98 (0.67, 1.29)	0.9158	718	53748	691|27|0	51631|2093|24	0.96 (0.66, 1.4)	0.84037	301	27286	288|13|0	26133|1139|14	1.03 (0.6, 1.76)	0.91789
Viral infection of unspecified site	781	83325	751|30|0	79983|3301|41	0.98 (0.63, 1.34)	0.916	568	55653	546|22|0	53485|2142|26	1 (0.66, 1.52)	0.99227	213	27672	205|8|0	26498|1159|15	0.93 (0.47, 1.83)	0.82865
Acute laryngitis and tracheitis	592	77971	569|23|0	74863|3072|36	0.98 (0.57, 1.38)	0.9165	426	52118	409|17|0	50088|2006|24	1.01 (0.63, 1.63)	0.95361	166	25853	160|6|0	24775|1066|12	0.89 (0.41, 1.93)	0.76768
Headache	14935	39583	14336|589|10	37994|1570|19	0.99 (0.9, 1.09)	0.9169	10586	24832	10203|379|4	23844|974|14	0.87 (0.77, 0.98)	0.02737	4349	14751	4133|210|6	14150|596|5	1.25 (1.06, 1.46)	0.006472
Volume depletion	2399	59006	2302|97|0	56559|2414|33	0.99 (0.79, 1.19)	0.9209	1886	37067	1817|69|0	35549|1497|21	0.9 (0.7, 1.14)	0.37686	513	21939	485|28|0	21010|917|12	1.26 (0.86, 1.83)	0.23426
Other anxiety disorders	25297	51548	24261|1025|11	49481|2042|25	1 (0.93, 1.08)	0.9214	17479	33778	16792|680|7	32453|1310|15	0.98 (0.89, 1.07)	0.60734	7818	17770	7469|345|4	17028|732|10	1.06 (0.93, 1.21)	0.38121
Malignant neoplasm of upper-outer quadrant of breast	588	84820	565|23|0	81424|3357|39	0.98 (0.58, 1.39)	0.9245	416	56623	399|17|0	54424|2175|24	1.03 (0.64, 1.66)	0.8921	172	28197	166|6|0	27000|1182|15	0.85 (0.39, 1.85)	0.68827
Flatulence	603	54275	579|24|0	52110|2136|29	1.02 (0.62, 1.42)	0.9247	472	34786	453|19|0	33422|1348|16	1.03 (0.66, 1.62)	0.8945	131	19489	126|5|0	18688|788|13	0.98 (0.43, 2.25)	0.96282
Other and unspecified malignant neoplasm of skin of scalp and neck	560	79157	540|19|1	75973|3147|37	0.98 (0.56, 1.4)	0.925	456	52107	442|13|1	50067|2018|22	0.86 (0.52, 1.44)	0.57144	104	27050	98|6|0	25906|1129|15	1.3 (0.61, 2.79)	0.49709
Overweight and obesity	34077	43431	32720|1337|20	41673|1741|17	1 (0.93, 1.08)	0.9268	24698	27331	23733|953|12	26269|1051|11	1.01 (0.93, 1.11)	0.76726	9379	16100	8987|384|8	15404|690|6	0.98 (0.87, 1.12)	0.79945
Calculus of bile duct without cholangitis or cholecystitis	553	76192	531|22|0	73101|3056|35	1.02 (0.61, 1.43)	0.9282	437	50117	421|16|0	48129|1967|21	0.93 (0.57, 1.51)	0.75599	116	26075	110|6|0	24972|1089|14	1.3 (0.6, 2.8)	0.50973
Other abnormal uterine and vaginal bleeding, females only	3807	29166	3656|147|4	27944|1211|11	0.99 (0.82, 1.17)	0.9285	2501	18785	2413|85|3	17989|789|7	0.86 (0.69, 1.08)	0.19181	1306	10381	1243|62|1	9955|422|4	1.22 (0.93, 1.6)	0.15239
Unspecified disorder of eye and adnexa	2381	76248	2287|93|1	73191|3018|39	0.99 (0.78, 1.2)	0.9286	1927	49826	1849|77|1	47897|1905|24	1.04 (0.83, 1.3)	0.75813	454	26422	438|16|0	25294|1113|15	0.8 (0.49, 1.31)	0.38087
Somatoform disorders	796	69221	764|32|0	66438|2751|32	1.02 (0.67, 1.36)	0.9298	609	46272	585|24|0	44459|1792|21	1 (0.67, 1.5)	0.99165	187	22949	179|8|0	21979|959|11	1.06 (0.54, 2.08)	0.87686
Positive culture for Herpes simplex virus 1	472	45910	453|19|0	44065|1823|22	1.02 (0.57, 1.47)	0.9299	345	28083	332|13|0	26961|1108|14	0.92 (0.54, 1.59)	0.77441	127	17827	121|6|0	17104|715|8	1.25 (0.58, 2.72)	0.57231
Other hammer toe(s) (acquired)	834	59918	801|32|1	57512|2375|31	1.02 (0.68, 1.35)	0.9305	651	39222	625|25|1	37685|1517|20	1.04 (0.71, 1.52)	0.85187	183	20696	176|7|0	19827|858|11	0.94 (0.46, 1.94)	0.86715
Hemorrhage from respiratory passages	2466	57522	2370|94|2	55191|2300|31	0.99 (0.79, 1.2)	0.9312	1900	36794	1829|69|2	35342|1433|19	0.98 (0.78, 1.25)	0.89437	566	20728	541|25|0	19849|867|12	1.01 (0.68, 1.5)	0.95727
Candidiasis	8848	62891	8493|353|2	60397|2462|32	1 (0.88, 1.11)	0.9317	6438	40666	6196|241|1	39078|1568|20	0.93 (0.81, 1.07)	0.28299	2410	22225	2297|112|1	21319|894|12	1.15 (0.94, 1.41)	0.16205
Olecranon bursitis	775	57692	747|28|0	55374|2293|25	0.98 (0.61, 1.35)	0.9319	612	37026	590|22|0	35589|1423|14	1.01 (0.66, 1.54)	0.96274	163	20666	157|6|0	19785|870|11	0.9 (0.42, 1.94)	0.79386
Calcaneal spur	499	56257	479|20|0	53994|2235|28	1.02 (0.59, 1.45)	0.9329	343	36195	331|12|0	34785|1395|15	0.91 (0.52, 1.59)	0.73779	156	20062	148|8|0	19209|840|13	1.2 (0.61, 2.36)	0.59183
Ventral hernia	2615	75749	2513|102|0	72716|2998|35	0.99 (0.79, 1.19)	0.933	2066	49585	1991|75|0	47648|1917|20	0.93 (0.74, 1.17)	0.53562	549	26164	522|27|0	25068|1081|15	1.18 (0.81, 1.73)	0.39188
Other nonspecific abnormal finding of lung field	1840	61864	1770|69|1	59392|2437|35	0.99 (0.75, 1.23)	0.9344	1316	39985	1262|53|1	38440|1523|22	1.1 (0.84, 1.44)	0.50896	524	21879	508|16|0	20952|914|13	0.71 (0.44, 1.16)	0.17116
Diseases of bronchus, not elsewhere classified	1014	73676	974|40|0	70697|2944|35	0.99 (0.68, 1.3)	0.9364	725	47754	694|31|0	45866|1867|21	1.07 (0.75, 1.53)	0.69522	289	25922	280|9|0	24831|1077|14	0.75 (0.4, 1.43)	0.38397
Fecal incontinence	664	54881	638|26|0	52700|2152|29	1.02 (0.63, 1.4)	0.9365	509	35195	491|18|0	33820|1359|16	0.92 (0.58, 1.46)	0.71735	155	19686	147|8|0	18880|793|13	1.26 (0.64, 2.48)	0.50207
Other and unspecified allergy	1246	81145	1197|48|1	77889|3218|38	0.99 (0.71, 1.27)	0.9371	868	54087	836|31|1	51979|2085|23	0.95 (0.67, 1.34)	0.77312	378	27058	361|17|0	25910|1133|15	1.07 (0.66, 1.72)	0.79213
Other diseases of digestive system	4610	73978	4426|183|1	71009|2931|38	1.01 (0.86, 1.16)	0.9376	3717	47690	3576|140|1	45835|1832|23	0.98 (0.82, 1.16)	0.80174	893	26288	850|43|0	25174|1099|15	1.1 (0.81, 1.49)	0.54611
Other psoriasis	2158	83257	2073|84|1	79919|3299|39	1.01 (0.79, 1.22)	0.9379	1588	55495	1523|64|1	53340|2131|24	1.07 (0.84, 1.37)	0.57043	570	27762	550|20|0	26579|1168|15	0.83 (0.53, 1.28)	0.39351
Streptococcal infection, unspecified site	749	80094	719|30|0	76854|3201|39	0.99 (0.63, 1.35)	0.938	570	52556	547|23|0	50479|2052|25	0.98 (0.64, 1.48)	0.91672	179	27538	172|7|0	26375|1149|14	1.01 (0.49, 2.09)	0.97936
Complications and ill-defined descriptions of heart disease	2280	66304	2192|87|1	63624|2645|35	0.99 (0.78, 1.2)	0.9382	1808	41940	1743|64|1	40290|1628|22	0.95 (0.74, 1.22)	0.6733	472	24364	449|23|0	23334|1017|13	1.12 (0.74, 1.71)	0.5802
Esophageal obstruction	903	69930	867|36|0	67139|2753|38	1.01 (0.69, 1.34)	0.9389	686	45370	660|26|0	43584|1762|24	0.97 (0.66, 1.43)	0.88582	217	24560	207|10|0	23555|991|14	1.12 (0.61, 2.06)	0.71182
Other specified personal risk factors, not elsewhere classified	1633	29268	1568|63|2	28091|1163|14	0.99 (0.73, 1.25)	0.9392	1293	16899	1241|51|1	16231|659|9	1 (0.74, 1.35)	0.98525	340	12369	327|12|1	11860|504|5	0.97 (0.56, 1.67)	0.90142
Personal history of diseases of the circulatory system	4195	28526	4025|167|3	27374|1140|12	0.99 (0.82, 1.16)	0.9394	3337	16386	3201|134|2	15740|638|8	1.02 (0.84, 1.24)	0.86806	858	12140	824|33|1	11634|502|4	0.92 (0.65, 1.31)	0.64845
Unspecified multiple injuries	1534	81127	1475|58|1	77869|3224|34	0.99 (0.73, 1.25)	0.9394	1092	53958	1051|41|0	51852|2083|23	0.97 (0.71, 1.32)	0.84922	442	27169	424|17|1	26017|1141|11	1.03 (0.66, 1.62)	0.88652
Other thoracic, thoracolumbar and lumbosacral intervertebral disc degeneration	6294	62116	6050|241|3	59637|2450|29	0.99 (0.86, 1.13)	0.9395	4715	40082	4525|187|3	38554|1513|15	1.07 (0.92, 1.25)	0.3583	1579	22034	1525|54|0	21083|937|14	0.77 (0.59, 1.02)	0.067612
Age-related cataract	10752	69673	10337|407|8	66881|2762|30	1 (0.89, 1.12)	0.9402	9312	43646	8970|335|7	41936|1694|16	0.95 (0.84, 1.09)	0.49615	1440	26027	1367|72|1	24945|1068|14	1.21 (0.94, 1.57)	0.13928
Abnormal findings on antenatal screening of mother, females only	502	48986	484|18|0	46939|2026|21	0.98 (0.52, 1.45)	0.9404	317	32244	310|7|0	30924|1307|13	0.53 (0.26, 1.11)	0.091941	185	16742	174|11|0	16015|719|8	1.48 (0.81, 2.7)	0.19717
Influenza due to unidentified influenza virus with other respiratory manifestations	756	75652	727|29|0	72631|2984|37	0.99 (0.63, 1.35)	0.9408	565	49549	544|21|0	47623|1903|23	0.96 (0.63, 1.47)	0.85808	191	26103	183|8|0	25008|1081|14	1.05 (0.53, 2.07)	0.8855
Other specified cardiac arrhythmias	477	65194	461|15|1	62570|2590|34	0.98 (0.52, 1.45)	0.9412	365	41245	355|10|0	39622|1602|21	0.76 (0.41, 1.39)	0.37204	112	23949	106|5|1	22948|988|13	1.41 (0.69, 2.9)	0.3471
Other diseases of anus and rectum	4422	57385	4242|180|0	55068|2283|34	1.01 (0.85, 1.16)	0.9416	3247	36385	3113|134|0	34941|1424|20	1.04 (0.87, 1.24)	0.68866	1175	21000	1129|46|0	20127|859|14	0.92 (0.69, 1.24)	0.60108
Malaise and fatigue	23274	38134	22330|937|7	36602|1511|21	1 (0.92, 1.09)	0.9425	16651	23743	16008|637|6	22812|917|14	0.97 (0.87, 1.07)	0.544	6623	14391	6322|300|1	13790|594|7	1.07 (0.93, 1.24)	0.33412
Disorders of trigeminal nerve	755	75451	725|30|0	72398|3015|38	0.99 (0.63, 1.34)	0.9426	546	49705	525|21|0	47749|1932|24	0.97 (0.63, 1.49)	0.88604	209	25746	200|9|0	24649|1083|14	1.03 (0.54, 1.95)	0.9322
Crohns Disease RGC Strict Definition	700	49658	674|26|0	47680|1949|29	0.99 (0.61, 1.37)	0.9443	491	31129	476|15|0	29906|1207|16	0.79 (0.48, 1.3)	0.35381	209	18529	198|11|0	17774|742|13	1.33 (0.74, 2.38)	0.33477
Hypothyroidism, unspecified	16800	63565	16118|676|6	61045|2489|31	1 (0.92, 1.09)	0.9444	12236	41304	11748|483|5	39725|1562|17	1.02 (0.92, 1.13)	0.74753	4564	22261	4370|193|1	21320|927|14	0.97 (0.83, 1.14)	0.71611
Acute upper respiratory infections of multiple and unspecified sites	15305	54204	14681|618|6	52045|2137|22	1 (0.91, 1.09)	0.9451	10713	35385	10288|422|3	33997|1373|15	0.98 (0.87, 1.09)	0.67591	4592	18819	4393|196|3	18048|764|7	1.06 (0.9, 1.24)	0.47341
Positive culture for Haemophilus	986	45910	949|36|1	44065|1823|22	0.99 (0.67, 1.31)	0.9454	824	28083	794|29|1	26961|1108|14	0.96 (0.67, 1.38)	0.84315	162	17827	155|7|0	17104|715|8	1.09 (0.53, 2.25)	0.80652
Sleep disorder, unspecified	3148	56611	3024|122|2	54343|2242|26	1.01 (0.83, 1.19)	0.9454	2366	36534	2280|85|1	35105|1413|16	0.92 (0.74, 1.15)	0.47393	782	20077	744|37|1	19238|829|10	1.22 (0.88, 1.68)	0.23731
Benign neoplasm of meninges	464	72706	446|18|0	69794|2881|31	1.02 (0.56, 1.47)	0.9463	352	47820	339|13|0	45957|1846|17	0.96 (0.56, 1.65)	0.88683	112	24886	107|5|0	23837|1035|14	1.16 (0.5, 2.68)	0.72969
Glaucoma suspect	4323	79049	4156|164|3	75886|3126|37	0.99 (0.84, 1.15)	0.9464	3668	51630	3528|138|2	49617|1990|23	0.99 (0.83, 1.18)	0.94006	655	27419	628|26|1	26269|1136|14	1 (0.69, 1.46)	0.99809
Staphylococcal infection, unspecified site	614	80094	590|24|0	76854|3201|39	1.01 (0.62, 1.41)	0.9471	458	52556	442|16|0	50479|2052|25	0.9 (0.55, 1.46)	0.67077	156	27538	148|8|0	26375|1149|14	1.28 (0.65, 2.51)	0.48085
Pneumonia, unspecified organism	6260	74387	6015|243|2	71412|2938|37	1 (0.86, 1.13)	0.9474	5000	48377	4805|194|1	46497|1857|23	1.01 (0.87, 1.18)	0.86917	1260	26010	1210|49|1	24915|1081|14	0.94 (0.71, 1.24)	0.65298
Peptic ulcer, site unspecified	1252	71412	1202|50|0	68559|2816|37	1.01 (0.73, 1.29)	0.9475	956	46432	917|39|0	44602|1807|23	1.04 (0.76, 1.43)	0.80986	296	24980	285|11|0	23957|1009|14	0.91 (0.51, 1.64)	0.76193
Other specified diseases of liver	3567	75113	3427|139|1	72097|2978|38	0.99 (0.82, 1.17)	0.9477	3097	48934	2977|119|1	47023|1887|24	0.99 (0.82, 1.19)	0.90039	470	26179	450|20|0	25074|1091|14	1.03 (0.66, 1.6)	0.8987
Other specified diseases of stomach and duodenum	1652	68716	1587|65|0	65963|2716|37	0.99 (0.75, 1.24)	0.9489	1300	44464	1253|47|0	42705|1736|23	0.9 (0.67, 1.21)	0.48334	352	24252	334|18|0	23258|980|14	1.27 (0.8, 2.01)	0.31895
Dental caries	4007	75817	3849|156|2	72783|3000|34	1 (0.83, 1.16)	0.9515	3072	49996	2956|114|2	48045|1930|21	0.96 (0.8, 1.16)	0.69079	935	25821	893|42|0	24738|1070|13	1.09 (0.8, 1.49)	0.5888
Other and unspecified intestinal obstruction	1149	60086	1107|42|0	57672|2377|37	0.99 (0.69, 1.29)	0.9517	936	38139	909|27|0	36633|1484|22	0.74 (0.5, 1.07)	0.11255	213	21947	198|15|0	21039|893|15	1.67 (1.01, 2.77)	0.044985
Malignant neoplasm of upper-outer quadrant of breast, females only	584	50354	561|23|0	48259|2075|20	0.99 (0.58, 1.39)	0.9521	412	32973	395|17|0	31629|1332|12	1.04 (0.65, 1.68)	0.86032	172	17381	166|6|0	16630|743|8	0.85 (0.39, 1.85)	0.68866
Unilateral primary osteoarthritis of hip	1218	69676	1169|49|0	66909|2734|33	1.01 (0.73, 1.29)	0.9532	896	45181	859|37|0	43439|1723|19	1.07 (0.77, 1.49)	0.68772	322	24495	310|12|0	23470|1011|14	0.85 (0.48, 1.49)	0.5691
Secondary hypertension	1154	78161	1109|44|1	75011|3112|38	1.01 (0.72, 1.3)	0.9536	878	50865	842|36|0	48871|1970|24	1.06 (0.76, 1.47)	0.73662	276	27296	267|8|1	26140|1142|14	0.86 (0.47, 1.57)	0.61812
Benign paroxysmal vertigo	2158	80390	2073|82|3	77169|3183|38	1.01 (0.79, 1.22)	0.9543	1627	53198	1562|64|1	51131|2042|25	1.02 (0.8, 1.31)	0.84934	531	27192	511|18|2	26038|1141|13	0.96 (0.63, 1.46)	0.83318
Pericardial effusion (noninflammatory)	417	67504	402|15|0	64778|2690|36	0.99 (0.5, 1.48)	0.9553	311	42901	302|9|0	41213|1666|22	0.78 (0.41, 1.47)	0.43706	106	24603	100|6|0	23565|1024|14	1.39 (0.65, 3)	0.3963
Polyarthritis, unspecified	1735	76296	1665|70|0	73252|3008|36	1.01 (0.77, 1.25)	0.9556	1314	49993	1262|52|0	48050|1920|23	1.01 (0.76, 1.33)	0.96755	421	26303	403|18|0	25202|1088|13	1.01 (0.63, 1.61)	0.96773
Personal history of certain other diseases	10280	28526	9867|405|8	27374|1140|12	1 (0.88, 1.12)	0.9562	7892	16386	7584|303|5	15740|638|8	0.99 (0.86, 1.14)	0.88242	2388	12140	2283|102|3	11634|502|4	1.04 (0.83, 1.29)	0.74846
Gastric ulcer	1237	71399	1188|49|0	68552|2809|38	1.01 (0.73, 1.29)	0.9563	1014	46417	975|39|0	44593|1800|24	0.98 (0.71, 1.34)	0.89449	223	24982	213|10|0	23959|1009|14	1.12 (0.61, 2.06)	0.70933
Heart failure, unspecified	6120	66589	5880|239|1	63893|2661|35	1 (0.85, 1.14)	0.957	5354	42140	5148|205|1	40478|1641|21	0.99 (0.85, 1.17)	0.94395	766	24449	732|34|0	23415|1020|14	1 (0.71, 1.43)	0.9801
Localization-related (focal) (partial) symptomatic epilepsy and epileptic syndromes with complex partial seizures	678	63909	653|24|1	61364|2517|28	0.99 (0.61, 1.37)	0.957	480	41602	463|17|0	39991|1593|18	0.92 (0.57, 1.47)	0.72081	198	22307	190|7|1	21373|924|10	1.14 (0.6, 2.16)	0.69429
Acute cystitis	6168	68438	5924|241|3	65743|2662|33	1 (0.86, 1.13)	0.9571	4627	44555	4456|168|3	42824|1711|20	0.92 (0.79, 1.09)	0.34359	1541	23883	1468|73|0	22919|951|13	1.18 (0.93, 1.51)	0.17882
Other diseases of pancreas	1161	77866	1118|42|1	74737|3094|35	1.01 (0.71, 1.3)	0.9572	872	51370	846|26|0	49358|1991|21	0.77 (0.53, 1.14)	0.19045	289	26496	272|16|1	25379|1103|14	1.48 (0.93, 2.35)	0.097444
Secondary polycythemia	536	80674	517|19|0	77413|3222|39	0.99 (0.55, 1.43)	0.9577	378	53461	368|10|0	51354|2083|24	0.71 (0.39, 1.3)	0.26987	158	27213	149|9|0	26059|1139|15	1.43 (0.75, 2.71)	0.27663
Other specified inflammatory liver diseases	868	78826	835|33|0	75668|3120|38	0.99 (0.65, 1.33)	0.9579	686	51846	662|24|0	49828|1994|24	0.91 (0.61, 1.36)	0.63552	182	26980	173|9|0	25840|1126|14	1.24 (0.65, 2.35)	0.51086
Varicella [chickenpox]	984	77543	945|38|1	74449|3064|30	0.99 (0.68, 1.31)	0.9593	617	51573	594|22|1	49566|1989|18	0.93 (0.62, 1.41)	0.73372	367	25970	351|16|0	24883|1075|12	1.09 (0.66, 1.79)	0.74035
Dehydration	1984	59006	1904|80|0	56559|2414|33	0.99 (0.77, 1.22)	0.9604	1567	37067	1511|56|0	35549|1497|21	0.88 (0.67, 1.15)	0.33306	417	21939	393|24|0	21010|917|12	1.33 (0.89, 2)	0.16863
Complications of other internal prosthetic devices, implants and grafts	598	80887	576|22|0	77647|3201|39	1.01 (0.6, 1.42)	0.9623	482	53240	467|15|0	51166|2049|25	0.82 (0.5, 1.36)	0.44213	116	27647	109|7|0	26481|1152|14	1.54 (0.75, 3.17)	0.23577
Cerebral aneurysm, nonruptured	546	76994	525|20|1	73856|3103|35	1.01 (0.6, 1.42)	0.9633	414	50126	399|14|1	48136|1967|23	0.98 (0.6, 1.59)	0.92367	132	26868	126|6|0	25720|1136|12	1.1 (0.51, 2.38)	0.81176
Labyrinthitis	550	82445	530|20|0	79142|3266|37	0.99 (0.56, 1.42)	0.9637	390	54809	379|11|0	52672|2113|24	0.75 (0.42, 1.33)	0.32051	160	27636	151|9|0	26470|1153|13	1.4 (0.74, 2.67)	0.30215
Inguinal hernia	2617	75791	2521|93|3	72744|3010|37	1 (0.8, 1.21)	0.964	1902	49669	1842|57|3	47721|1926|22	0.9 (0.7, 1.17)	0.43905	715	26122	679|36|0	25023|1084|15	1.21 (0.86, 1.7)	0.27107
Acute kidney failure, unspecified	6008	75902	5774|232|2	72836|3029|37	1 (0.86, 1.13)	0.9641	5034	48987	4841|191|2	47065|1899|23	1.01 (0.86, 1.17)	0.94579	974	26915	933|41|0	25771|1130|14	0.96 (0.7, 1.32)	0.80613
Chronic pain, not elsewhere classified	2162	76053	2079|82|1	73033|2985|35	1 (0.78, 1.21)	0.9649	1589	50136	1536|52|1	48198|1918|20	0.87 (0.66, 1.14)	0.31811	573	25917	543|30|0	24835|1067|15	1.26 (0.88, 1.82)	0.20625
Neuralgia and neuritis, unspecified	1662	44113	1596|66|0	42331|1762|20	1.01 (0.76, 1.25)	0.9652	1233	28144	1180|53|0	27048|1083|13	1.11 (0.84, 1.46)	0.46867	429	15969	416|13|0	15283|679|7	0.69 (0.4, 1.19)	0.18523
Acute pharyngitis, unspecified	13315	58500	12762|549|4	56162|2307|31	1 (0.9, 1.1)	0.9664	8655	39184	8294|358|3	37666|1499|19	1.03 (0.91, 1.17)	0.59135	4660	19316	4468|191|1	18496|808|12	0.95 (0.8, 1.12)	0.51529
Acute upper respiratory infection, unspecified	15300	54204	14677|617|6	52045|2137|22	1 (0.91, 1.09)	0.9668	10709	35385	10285|421|3	33997|1373|15	0.97 (0.87, 1.09)	0.65021	4591	18819	4392|196|3	18048|764|7	1.06 (0.9, 1.24)	0.47194
Bacterial infection of unspecified site	1592	80094	1527|65|0	76854|3201|39	1.01 (0.76, 1.25)	0.9679	1206	52556	1159|47|0	50479|2052|25	0.96 (0.72, 1.29)	0.78727	386	27538	368|18|0	26375|1149|14	1.13 (0.71, 1.8)	0.61285
Dental caries, unspecified	3870	75817	3716|152|2	72783|3000|34	1 (0.84, 1.16)	0.9679	2964	49996	2849|113|2	48045|1930|21	0.99 (0.82, 1.19)	0.91313	906	25821	867|39|0	24738|1070|13	1.04 (0.76, 1.44)	0.79055
Diaphragmatic hernia without obstruction or gangrene	4541	73125	4359|182|0	70198|2893|34	1 (0.85, 1.16)	0.9685	3559	47601	3421|138|0	45741|1838|22	0.98 (0.82, 1.17)	0.85671	982	25524	938|44|0	24457|1055|12	1.06 (0.78, 1.44)	0.69453
Endometriosis, females only	1024	30049	986|38|0	28778|1260|11	0.99 (0.67, 1.32)	0.9692	695	19327	678|17|0	18502|818|7	0.57 (0.35, 0.93)	0.022972	329	10722	308|21|0	10276|442|4	1.6 (1.02, 2.49)	0.039713
Osteoporosis without current pathological fracture	10995	72739	10538|452|5	69833|2872|34	1 (0.88, 1.12)	0.9695	8407	47272	8063|340|4	45445|1807|20	1.02 (0.88, 1.17)	0.81089	2588	25467	2475|112|1	24388|1065|14	0.96 (0.77, 1.21)	0.75174
Rotator cuff tear or rupture, not specified as traumatic	6196	55668	5957|233|6	53427|2215|26	1 (0.86, 1.13)	0.9695	4766	35589	4587|174|5	34204|1371|14	1 (0.86, 1.17)	0.97524	1430	20079	1370|59|1	19223|844|12	0.98 (0.75, 1.28)	0.899
Other and unspecified acute appendicitis	395	86255	380|15|0	82807|3408|40	0.99 (0.5, 1.48)	0.9698	281	57648	271|10|0	55412|2210|26	0.94 (0.51, 1.73)	0.84272	114	28607	109|5|0	27395|1198|14	1.09 (0.47, 2.52)	0.83509
Autoimmune thyroiditis	935	75053	898|37|0	72093|2926|34	0.99 (0.67, 1.32)	0.9707	672	49646	647|25|0	47752|1874|20	0.94 (0.63, 1.4)	0.76991	263	25407	251|12|0	24341|1052|14	1.11 (0.63, 1.94)	0.7257
Anti Thyroglobulin Antibody	1339	3912	1284|55|0	3750|160|2	0.99 (0.68, 1.3)	0.9712	955	2923	917|38|0	2804|118|1	0.98 (0.68, 1.42)	0.9085	384	989	367|17|0	946|42|1	1.03 (0.59, 1.81)	0.91303
Shoulder lesions	8244	55668	7923|315|6	53427|2215|26	1 (0.88, 1.12)	0.9717	6232	35589	6002|225|5	34204|1371|14	0.98 (0.85, 1.12)	0.73656	2012	20079	1921|90|1	19223|844|12	1.05 (0.84, 1.31)	0.64746
Obesity, unspecified	21310	43431	20469|828|13	41673|1741|17	1 (0.92, 1.08)	0.9718	15793	27331	15189|596|8	26269|1051|11	0.99 (0.9, 1.1)	0.90005	5517	16100	5280|232|5	15404|690|6	1.01 (0.87, 1.17)	0.90434
Cutaneous abscess, furuncle and carbuncle	2755	70659	2649|104|2	67864|2764|31	1 (0.8, 1.19)	0.9727	1973	46130	1902|71|0	44355|1755|20	0.93 (0.73, 1.18)	0.54976	782	24529	747|33|2	23509|1009|11	1.14 (0.82, 1.58)	0.44302
Cholecystitis	1625	77659	1561|63|1	74518|3106|35	1 (0.75, 1.24)	0.9738	1253	51275	1206|46|1	49249|2005|21	0.97 (0.73, 1.29)	0.82005	372	26384	355|17|0	25269|1101|14	1.08 (0.67, 1.74)	0.75423
Unspecified urinary incontinence	3678	64731	3533|143|2	62125|2573|33	1 (0.82, 1.17)	0.9738	2956	41531	2850|105|1	39877|1634|20	0.89 (0.73, 1.09)	0.25173	722	23200	683|38|1	22248|939|13	1.34 (0.97, 1.85)	0.07602
Other abnormalities of gait and mobility	1305	73962	1254|50|1	70983|2947|32	1 (0.72, 1.27)	0.9741	1006	48146	969|36|1	46262|1866|18	0.96 (0.69, 1.33)	0.79726	299	25816	285|14|0	24721|1081|14	1.1 (0.65, 1.85)	0.72492
Hematemesis	515	73978	497|18|0	71009|2931|38	0.99 (0.54, 1.44)	0.9745	424	47690	412|12|0	45835|1832|23	0.75 (0.43, 1.31)	0.31651	91	26288	85|6|0	25174|1099|15	1.68 (0.78, 3.62)	0.18506
Dermatitis due to substances taken internally	362	76781	349|13|0	73696|3048|37	1.01 (0.48, 1.53)	0.9754	266	50732	259|7|0	48746|1962|24	0.7 (0.34, 1.43)	0.32465	96	26049	90|6|0	24950|1086|13	1.54 (0.71, 3.33)	0.26928
Varicella without complication	958	77543	920|37|1	74449|3064|30	1 (0.68, 1.31)	0.9764	598	51573	576|21|1	49566|1989|18	0.92 (0.6, 1.4)	0.70136	360	25970	344|16|0	24883|1075|12	1.11 (0.67, 1.83)	0.68253
Conduct disorders	261	85094	251|10|0	81698|3355|41	1.01 (0.4, 1.62)	0.9765	163	57055	158|5|0	54848|2181|26	0.77 (0.33, 1.81)	0.54534	98	28039	93|5|0	26850|1174|15	1.33 (0.56, 3.15)	0.51539
Malignant neoplasm of corpus uteri, unspecified, females only	547	51321	525|22|0	49194|2105|22	1.01 (0.59, 1.42)	0.9765	389	33748	375|14|0	32376|1358|14	0.9 (0.54, 1.52)	0.70616	158	17573	150|8|0	16818|747|8	1.21 (0.61, 2.4)	0.58713
Complications of cardiac and vascular prosthetic devices, implants and grafts	1111	79842	1069|42|0	76625|3177|40	1 (0.69, 1.3)	0.9769	981	52258	946|35|0	50208|2025|25	0.94 (0.68, 1.32)	0.73621	130	27584	123|7|0	26417|1152|15	1.27 (0.62, 2.59)	0.51401
Anogenital (venereal) warts	644	84940	619|25|0	81544|3356|40	1.01 (0.62, 1.4)	0.9772	413	56808	399|14|0	54598|2185|25	0.87 (0.52, 1.46)	0.59731	231	28132	220|11|0	26946|1171|15	1.21 (0.67, 2.17)	0.52436
Diaphragmatic hernia	4544	73125	4362|182|0	70198|2893|34	1 (0.85, 1.15)	0.9772	3560	47601	3422|138|0	45741|1838|22	0.98 (0.82, 1.17)	0.8546	984	25524	940|44|0	24457|1055|12	1.06 (0.78, 1.44)	0.70723
Other specified disorders of bladder	1062	73188	1021|41|0	70261|2893|34	1 (0.69, 1.3)	0.9779	785	47964	758|27|0	46075|1868|21	0.88 (0.6, 1.29)	0.51797	277	25224	263|14|0	24186|1025|13	1.25 (0.74, 2.12)	0.398
Thyroiditis	1329	75053	1276|53|0	72093|2926|34	1 (0.73, 1.27)	0.9786	954	49646	917|37|0	47752|1874|20	0.99 (0.71, 1.37)	0.93527	375	25407	359|16|0	24341|1052|14	1.02 (0.62, 1.66)	0.94163
Other diseases of liver	6342	75113	6091|248|3	72097|2978|38	1 (0.87, 1.14)	0.9789	4921	48934	4732|187|2	47023|1887|24	0.98 (0.85, 1.14)	0.83069	1421	26179	1359|61|1	25074|1091|14	1.06 (0.82, 1.36)	0.67927
Other disorders of thyroid	529	74837	510|18|1	71881|2921|35	0.99 (0.56, 1.43)	0.9793	392	49486	379|12|1	47594|1871|21	0.94 (0.56, 1.59)	0.82801	137	25351	131|6|0	24287|1050|14	1.11 (0.52, 2.4)	0.78292
Epididymo-orchitis, males only	586	20013	565|21|0	19264|741|8	1.01 (0.58, 1.43)	0.9798	415	12696	401|14|0	12235|457|4	0.96 (0.57, 1.64)	0.8929	171	7317	164|7|0	7029|284|4	1.09 (0.53, 2.24)	0.82065
Other specified urinary incontinence	3579	63891	3434|144|1	61346|2518|27	1 (0.83, 1.18)	0.9814	2671	41609	2575|95|1	39972|1620|17	0.88 (0.71, 1.08)	0.21994	908	22282	859|49|0	21374|898|10	1.31 (0.97, 1.76)	0.077313
Other arthritis	1851	76296	1777|74|0	73252|3008|36	1 (0.76, 1.23)	0.9819	1393	49993	1339|54|0	48050|1920|23	0.98 (0.75, 1.29)	0.91103	458	26303	438|20|0	25202|1088|13	1.03 (0.66, 1.6)	0.89003
Other neoplasms of uncertain behavior of lymphoid, hematopoietic and related tissue	1084	81389	1043|41|0	78147|3204|38	1 (0.69, 1.3)	0.982	850	53844	822|28|0	51756|2064|24	0.86 (0.59, 1.25)	0.42606	234	27545	221|13|0	26391|1140|14	1.36 (0.79, 2.33)	0.26492
Pneumonia, unspecified organism	6242	74387	5997|243|2	71412|2938|37	1 (0.86, 1.13)	0.9826	4988	48377	4793|194|1	46497|1857|23	1.02 (0.87, 1.18)	0.84506	1254	26010	1204|49|1	24915|1081|14	0.94 (0.71, 1.25)	0.67955
Rash and other nonspecific skin eruption	3967	65206	3807|157|3	62570|2607|29	1 (0.84, 1.16)	0.9831	2844	42613	2729|113|2	40941|1655|17	1.03 (0.85, 1.24)	0.79146	1123	22593	1078|44|1	21629|952|12	0.94 (0.7, 1.27)	0.70723
Disease of stomach and duodenum, unspecified	1483	68716	1425|58|0	65963|2716|37	1 (0.73, 1.26)	0.9833	1201	44464	1158|43|0	42705|1736|23	0.91 (0.67, 1.23)	0.51927	282	24252	267|15|0	23258|980|14	1.3 (0.79, 2.16)	0.30185
Other predominantly sexually transmitted diseases, not elsewhere classified	645	84940	620|25|0	81544|3356|40	1 (0.61, 1.39)	0.9836	413	56808	399|14|0	54598|2185|25	0.87 (0.52, 1.46)	0.59731	232	28132	221|11|0	26946|1171|15	1.21 (0.67, 2.16)	0.53227
Unspecified abnormalities of gait and mobility	3501	73962	3363|134|4	70983|2947|32	1 (0.83, 1.17)	0.9845	2823	48146	2719|101|3	46262|1866|18	0.95 (0.78, 1.17)	0.64327	678	25816	644|33|1	24721|1081|14	1.16 (0.82, 1.63)	0.40913
Abnormal weight loss	4104	44464	3938|165|1	42683|1756|25	1 (0.84, 1.16)	0.9847	3131	27972	3010|120|1	26873|1084|15	0.97 (0.8, 1.18)	0.77571	973	16492	928|45|0	15810|672|10	1.08 (0.8, 1.46)	0.62525
Postsurgical malabsorption, not elsewhere classified	3594	76849	3450|144|0	73764|3045|40	1 (0.83, 1.18)	0.9847	3220	49825	3091|129|0	47881|1919|25	1.01 (0.84, 1.21)	0.94015	374	27024	359|15|0	25883|1126|15	0.96 (0.58, 1.6)	0.87973
Supervision of other high risk pregnancies, females only	5483	44820	5252|228|3	42950|1851|19	1 (0.83, 1.17)	0.9851	3597	29558	3448|147|2	28354|1192|12	0.98 (0.79, 1.21)	0.84258	1886	15262	1804|81|1	14596|659|7	1.03 (0.79, 1.34)	0.82945
Family history of malignant neoplasm of digestive organs	3486	29700	3346|138|2	28509|1178|13	1 (0.82, 1.18)	0.9869	2482	17217	2383|97|2	16537|671|9	1.02 (0.82, 1.27)	0.84917	1004	12483	963|41|0	11972|507|4	0.96 (0.69, 1.33)	0.79515
Acute appendicitis	488	86255	469|19|0	82807|3408|40	1 (0.56, 1.45)	0.9874	338	57648	325|13|0	55412|2210|26	1.01 (0.59, 1.73)	0.96806	150	28607	144|6|0	27395|1198|14	0.99 (0.46, 2.13)	0.97627
Other specified disorders of teeth and supporting structures	445	75741	428|17|0	72705|3000|36	1 (0.53, 1.47)	0.9883	290	50048	280|10|0	48094|1932|22	0.89 (0.48, 1.64)	0.70993	155	25693	148|7|0	24611|1068|14	1.16 (0.57, 2.39)	0.67767
Other nonrheumatic aortic valve disorders	486	67252	469|17|0	64541|2675|36	1 (0.54, 1.47)	0.9893	410	42700	398|12|0	41025|1653|22	0.81 (0.47, 1.43)	0.47293	76	24552	71|5|0	23516|1022|14	1.6 (0.69, 3.71)	0.27094
Zoster [herpes zoster]	3138	74354	3014|121|3	71377|2947|30	1 (0.82, 1.18)	0.9895	2396	49203	2307|87|2	47282|1903|18	0.96 (0.77, 1.19)	0.70126	742	25151	707|34|1	24095|1044|12	1.1 (0.79, 1.55)	0.56169
Epilepsy, unspecified	1390	63909	1336|53|1	61364|2517|28	1 (0.72, 1.27)	0.9897	977	41602	938|39|0	39991|1593|18	1.02 (0.74, 1.41)	0.8857	413	22307	398|14|1	21373|924|10	0.94 (0.58, 1.54)	0.80673
Poisoning by, adverse effect of and underdosing of other and unspecified drugs, medicaments and biological substances	1357	81839	1304|52|1	78559|3242|38	1 (0.73, 1.28)	0.9903	992	54293	951|41|0	52179|2090|24	1.05 (0.77, 1.43)	0.7716	365	27546	353|11|1	26380|1152|14	0.88 (0.51, 1.5)	0.63102
Pain, unspecified	1239	47387	1189|50|0	45481|1880|26	1 (0.72, 1.28)	0.9906	882	30025	848|34|0	28849|1160|16	0.97 (0.69, 1.36)	0.8635	357	17362	341|16|0	16632|720|10	1.06 (0.65, 1.73)	0.81981
Adhesive capsulitis of shoulder	822	55668	790|32|0	53427|2215|26	1 (0.65, 1.34)	0.9909	614	35589	589|25|0	34204|1371|14	1.07 (0.72, 1.58)	0.75234	208	20079	201|7|0	19223|844|12	0.8 (0.39, 1.65)	0.55054
Cervical disc disorder with radiculopathy	524	62941	504|20|0	60425|2488|28	1 (0.57, 1.42)	0.9923	363	40679	348|15|0	39119|1546|14	1.1 (0.66, 1.82)	0.7158	161	22262	156|5|0	21306|942|14	0.77 (0.33, 1.77)	0.53445
Other specified soft tissue disorders	1450	43835	1395|55|0	42071|1744|20	1 (0.73, 1.27)	0.9924	1127	27911	1079|48|0	26832|1066|13	1.12 (0.84, 1.49)	0.45571	323	15924	316|7|0	15239|678|7	0.51 (0.25, 1.05)	0.067449
Rectocele, females only	875	29523	839|36|0	28277|1235|11	1 (0.66, 1.34)	0.9927	660	18922	634|26|0	18116|799|7	0.95 (0.64, 1.41)	0.80371	215	10601	205|10|0	10161|436|4	1.14 (0.61, 2.12)	0.68079
Otitis externa	2668	74901	2562|106|0	71933|2934|34	1 (0.8, 1.2)	0.9929	1858	49454	1789|69|0	47542|1890|22	0.95 (0.75, 1.22)	0.70681	810	25447	773|37|0	24391|1044|12	1.09 (0.79, 1.52)	0.59712
Pelvic and perineal pain	3620	42260	3469|149|2	40571|1666|23	1 (0.83, 1.17)	0.9937	2359	26974	2271|87|1	25907|1055|12	0.88 (0.7, 1.1)	0.25987	1261	15286	1198|62|1	14664|611|11	1.2 (0.92, 1.58)	0.18104
Cardiomyopathy, unspecified	678	67494	652|26|0	64769|2689|36	1 (0.62, 1.39)	0.9939	495	42885	478|17|0	41201|1662|22	0.91 (0.57, 1.46)	0.7005	183	24609	174|9|0	23568|1027|14	1.19 (0.63, 2.26)	0.59336
Abnormal finding of blood chemistry, unspecified	8069	57681	7742|321|6	55310|2345|26	1 (0.89, 1.11)	0.9942	6316	36766	6081|229|6	35280|1472|14	0.93 (0.81, 1.07)	0.32392	1753	20915	1661|92|0	20030|873|12	1.2 (0.96, 1.49)	0.11387
Hypotension	3093	79028	2972|120|1	75852|3138|38	1 (0.8, 1.2)	0.9969	2596	51617	2495|100|1	49603|1990|24	1.02 (0.83, 1.24)	0.87047	497	27411	477|20|0	26249|1148|14	0.93 (0.6, 1.44)	0.72906
Visual disturbances	4685	73751	4498|184|3	70785|2930|36	1 (0.89, 1.11)	0.9986	3544	48203	3409|134|1	46308|1872|23	0.96 (0.81, 1.15)	0.66261	1141	25548	1089|50|2	24477|1058|13	1.1 (0.84, 1.45)	0.49613
Full incontinence of feces	599	54881	576|23|0	52700|2152|29	1 (0.48, 1.52)	0.9997	462	35195	446|16|0	33820|1359|16	0.9 (0.55, 1.47)	0.67025	137	19686	130|7|0	18880|793|13	1.26 (0.61, 2.58)	0.53152
Association analysis was performed using Firth's penalized likelihood logistic regression, adjusted for age, age^2, sex, and principal components 1-4
