# Supplementary material for: Genetic inactivation of ANGPTL4 improves glucose homeostasis and is associated with reduced risk of diabetes
Source: Nat Commun. 2018 Jun 13;9:2252. doi: 10.1038/s41467-018-04611-z (PMC5997992; doi:10.1038/s41467-018-04611-z)
Supplement: Supplementary file 5 — Supplementary Data 3 [file 41467_2018_4611_MOESM5_ESM.xlsx]

## Sheet: Supplementary Data 3
Supplementary Data 3. Phenome-wide association analyses of p.E40K with clinical measurements in DiscovEHR
	Meta-analysis				GHS 60K				GHS 30K
Phenotype	N	GG|GA|AA	Beta (95% CI)	P Value	N	GG|GA|AA	Beta (95% CI)	P Value	N	GG|GA|AA	Beta (95% CI)	P Value
Fasting Triglyceride outpatient central tendency value, with additional adjustment for BMI	63419	60917|2470|32	-0.32 (-0.36, -0.28)	9.366e-58	44839	43113|1703|23	-0.31 (-0.36, -0.27)	1.237e-38	18580	17804|767|9	-0.34 (-0.41, -0.27)	7.69e-21
Fasting High Density Lipoprotein outpatient central tendency value, with additional adjustment for BMI	63714	61211|2471|32	0.29 (0.25, 0.33)	1.687e-48	45040	43314|1703|23	0.28 (0.23, 0.32)	2.699e-30	18674	17897|768|9	0.33 (0.26, 0.4)	3.361e-20
Fasting Total Cholesterol to HDL Ratio to HDL Ratio outpatient central tendency value, with additional adjustment for BMI	63710	61205|2473|32	-0.25 (-0.28, -0.21)	9.309e-35	45028	43299|1706|23	-0.22 (-0.26, -0.17)	1.461e-19	18682	17906|767|9	-0.31 (-0.38, -0.24)	8.868e-18
Total Cholesterol - HDL, with additional adjustment for BMI	63326	60844|2450|32	-0.09 (-0.13, -0.05)	2.938e-06	44774	43065|1686|23	-0.06 (-0.11, -0.02)	0.007432	18552	17779|764|9	-0.16 (-0.23, -0.09)	1.075e-05
White Blood Cell Count outpatient central tendency value	80417	77199|3179|39	-0.08 (-0.11, -0.04)	1.647e-05	55155	52993|2137|25	-0.09 (-0.13, -0.05)	3.9e-05	25262	24206|1042|14	-0.05 (-0.11, 0.01)	0.1023
Percent Reticulocytes outpatient central tendency value	4849	4647|200|2	-0.22 (-0.36, -0.09)	0.001514	3691	3548|142|1	-0.25 (-0.42, -0.09)	0.002536	1158	1099|58|1	-0.15 (-0.41, 0.1)	0.2423
Pregnancy Screening Oral Glucose Tolerance Test 1 Hour Glucose Measure outpatient central tendency value, females only	7663	7347|312|4	-0.17 (-0.28, -0.06)	0.002144	5088	4880|206|2	-0.13 (-0.27, 0)	0.05634	2575	2467|106|2	-0.25 (-0.43, -0.06)	0.009638
Percent Monocytes outpatient central tendency value	70441	67616|2790|35	0.05 (0.02, 0.09)	0.003824	48920	47005|1893|22	0.07 (0.02, 0.11)	0.00245	21521	20611|897|13	0.02 (-0.04, 0.09)	0.4831
Absolute Lymphocytes outpatient central tendency value	69587	66791|2761|35	-0.05 (-0.09, -0.02)	0.004239	48276	46378|1875|23	-0.06 (-0.11, -0.02)	0.006809	21311	20413|886|12	-0.04 (-0.1, 0.03)	0.2663
Absolute Reticulocytes outpatient central tendency value	4862	4659|201|2	-0.2 (-0.34, -0.06)	0.00438	3707	3563|143|1	-0.24 (-0.4, -0.07)	0.004706	1155	1096|58|1	-0.11 (-0.37, 0.14)	0.3836
Clot Fibrinolysis from Thromboelastography central tendency value	2322	2243|79|0	-0.32 (-0.54, -0.1)	0.005011	1991	1927|64|0	-0.21 (-0.46, 0.04)	0.0988	331	316|15|0	-0.79 (-1.3, -0.28)	0.002721
Absolute Neutrophils outpatient central tendency value	67098	64413|2651|34	-0.05 (-0.09, -0.02)	0.005884	47606	45737|1847|22	-0.08 (-0.12, -0.03)	0.0006074	19492	18676|804|12	0.01 (-0.06, 0.08)	0.8504
Mean Cup Disc Ratio	19092	18345|737|10	0.1 (0.03, 0.17)	0.007524	15410	14831|571|8	0.07 (-0.01, 0.15)	0.07641	3682	3514|166|2	0.18 (0.03, 0.33)	0.01862
IgG outpatient central tendency value	4851	4661|189|1	0.19 (0.05, 0.34)	0.00866	3716	3576|139|1	0.13 (-0.04, 0.29)	0.137	1135	1085|50|0	0.38 (0.1, 0.66)	0.008307
Left Ventricular Posterior Wall End Diastole normalized to Height from outpatient non-stress echocardiography, with additional adjustment for systolic blood pressure	20355	19553|794|8	-0.09 (-0.16, -0.02)	0.01237	15559	14973|580|6	-0.1 (-0.18, -0.01)	0.02158	4796	4580|214|2	-0.07 (-0.21, 0.06)	0.301
Mean Corpuscular Hemoglobin Concentration outpatient central tendency value	80477	77250|3188|39	-0.04 (-0.08, -0.01)	0.01349	55231	53063|2143|25	-0.04 (-0.08, 0.01)	0.09148	25246	24187|1045|14	-0.06 (-0.12, 0)	0.05766
Mean Intraocular Pressure value	24581	23629|939|13	0.08 (0.01, 0.14)	0.01552	19589	18856|722|11	0.08 (0.01, 0.15)	0.0294	4992	4773|217|2	0.07 (-0.06, 0.21)	0.2899
Mean Corpuscular Volume outpatient central tendency value	80401	77173|3189|39	0.04 (0.01, 0.08)	0.01657	55130	52968|2137|25	0.02 (-0.03, 0.06)	0.4612	25271	24205|1052|14	0.1 (0.04, 0.16)	0.001811
Mean Corpuscular Volume outpatient central tendency value, females only	49366	47313|2033|20	0.05 (0.01, 0.09)	0.02148	33207	31849|1345|13	0.02 (-0.03, 0.07)	0.4561	16159	15464|688|7	0.11 (0.04, 0.19)	0.003631
Seum Lipase outpatient central tendency value	16602	15961|636|5	-0.09 (-0.17, -0.01)	0.02275	12162	11700|459|3	-0.08 (-0.17, 0.01)	0.09538	4440	4261|177|2	-0.12 (-0.27, 0.02)	0.1037
Left Ventricular Mass from outpatient non-stress echocardiography, with additional adjustment for systolic blood pressure and height	19812	19036|768|8	-0.08 (-0.15, -0.01)	0.02387	15116	14547|563|6	-0.09 (-0.17, -0.01)	0.02992	4696	4489|205|2	-0.05 (-0.19, 0.08)	0.4397
Total Bilirubin outpatient central tendency value	73253	70314|2905|34	-0.04 (-0.08, 0)	0.02617	50476	48499|1955|22	-0.02 (-0.07, 0.02)	0.2763	22777	21815|950|12	-0.08 (-0.14, -0.01)	0.02003
IgA outpatient central tendency value	8923	8559|361|3	0.12 (0.01, 0.22)	0.02654	6341	6091|247|3	0.14 (0.02, 0.27)	0.02507	2582	2468|114|0	0.06 (-0.13, 0.25)	0.5262
Fasting Glucose outpatient central tendency value, with additional adjustment for BMI	58419	56128|2260|31	-0.05 (-0.09, 0)	0.02859	41583	39992|1568|23	-0.05 (-0.1, -0.01)	0.02943	16836	16136|692|8	-0.03 (-0.1, 0.05)	0.5004
Total wall thickness (LVPW+IVS), with additional adjustment for systolic blood pressure and height	20283	19482|793|8	-0.08 (-0.15, -0.01)	0.03032	15502	14916|580|6	-0.08 (-0.16, 0)	0.06419	4781	4566|213|2	-0.08 (-0.21, 0.06)	0.2606
Clot Strength from Thromboelastography central tendency value	3062	2956|105|1	-0.21 (-0.4, -0.02)	0.03204	2657	2568|88|1	-0.22 (-0.43, -0.01)	0.03708	405	388|17|0	-0.14 (-0.63, 0.34)	0.5662
Aldosterone to Renin Ratio outpatient central tendency value	818	786|31|1	0.36 (0.02, 0.7)	0.03586	658	632|25|1	0.35 (-0.02, 0.72)	0.06799	160	154|6|0	0.44 (-0.38, 1.25)	0.2958
Clot Coagulation Index from Thromboelastography central tendency value	2997	2891|105|1	-0.2 (-0.39, -0.01)	0.03722	2596	2508|87|1	-0.23 (-0.44, -0.02)	0.03017	401	383|18|0	-0.06 (-0.53, 0.41)	0.8072
Alkaline Phosphatase outpatient central tendency value	74676	71686|2955|35	-0.04 (-0.07, 0)	0.04178	51502	49487|1992|23	-0.04 (-0.09, 0)	0.05139	23174	22199|963|12	-0.02 (-0.09, 0.04)	0.445
Serum Osmolality outpatient central tendency value	2807	2713|94|0	0.21 (0.01, 0.42)	0.04202	2297	2219|78|0	0.29 (0.06, 0.51)	0.01187	510	494|16|0	-0.16 (-0.66, 0.34)	0.5271
Total Carbon Dioxide outpatient central tendency value	80063	76872|3155|36	0.04 (0, 0.07)	0.0446	55046	52897|2125|24	0.04 (0, 0.08)	0.06285	25017	23975|1030|12	0.03 (-0.03, 0.09)	0.3992
Intraventricular Septal End Diastole normalized to Height from outpatient non-stress echocardiography, with additional adjustment for systolic blood pressure and height	20360	19558|794|8	-0.07 (-0.14, 0)	0.04929	15569	14982|581|6	-0.06 (-0.15, 0.02)	0.1189	4791	4576|213|2	-0.08 (-0.22, 0.05)	0.2217
Total Iron Binding Capacity outpatient central tendency value	25564	24530|1024|10	-0.06 (-0.12, 0)	0.05089	19559	18775|776|8	-0.07 (-0.14, 0)	0.04047	6005	5755|248|2	-0.02 (-0.15, 0.1)	0.7347
Percent of Predicted Post-Bronchodilator Forced Expiratory Flow at 50 percent Forced Vital Capacity from most recent spirometry, with additional adjustment for height and smoking status	4048	3869|177|2	-0.15 (-0.29, 0)	0.05108	2772	2652|119|1	-0.12 (-0.3, 0.06)	0.1913	1276	1217|58|1	-0.2 (-0.45, 0.06)	0.1264
Renin central tendency value	1076	1035|40|1	-0.3 (-0.6, 0)	0.05278	852	820|31|1	-0.18 (-0.51, 0.16)	0.3075	224	215|9|0	-0.76 (-1.42, -0.1)	0.02485
Absolute Basophils outpatient central tendency value	67502	64799|2667|36	-0.04 (-0.07, 0)	0.05658	46947	45112|1812|23	-0.04 (-0.09, 0)	0.07959	20555	19687|855|13	-0.03 (-0.09, 0.04)	0.4145
Phosphate outpatient central tendency value	20605	19787|811|7	-0.07 (-0.14, 0)	0.05747	16065	15434|626|5	-0.07 (-0.15, 0.01)	0.09007	4540	4353|185|2	-0.06 (-0.21, 0.08)	0.3906
Fasting Low Density Lipoprotein by Direct Assay outpatient central tendency value, with additional adjustment for lipid lowering medication use and BMI	8701	8434|265|2	0.12 (0, 0.24)	0.05804	6332	6153|177|2	0.13 (-0.02, 0.27)	0.0881	2369	2281|88|0	0.09 (-0.12, 0.31)	0.3873
Left ventricular mass (LVM) normalized to Height from outpatient non-stress echocardiography, with additional adjustment for systolic blood pressure	20198	19399|791|8	-0.07 (-0.14, 0)	0.06395	15436	14851|579|6	-0.07 (-0.15, 0.01)	0.08155	4762	4548|212|2	-0.05 (-0.18, 0.09)	0.4847
Clot Alpha Angle from Thromboelastography central tendency value	3052	2943|108|1	0.18 (-0.01, 0.36)	0.06872	2641	2550|90|1	0.2 (-0.01, 0.4)	0.06019	411	393|18|0	0.06 (-0.41, 0.53)	0.8104
Ferritin outpatient maximum lifetime value, males only	8714	8372|338|4	-0.1 (-0.2, 0.01)	0.07157	6798	6532|264|2	-0.05 (-0.17, 0.07)	0.414	1916	1840|74|2	-0.25 (-0.47, -0.03)	0.02429
Median number of abnormal lab results per year between 2000 and 2015 divided by Median number of lab tests per year between 2000 and 2015	63785	61264|2492|29	-0.04 (-0.07, 0)	0.07327	45078	43343|1715|20	-0.05 (-0.09, 0)	0.06132	18707	17921|777|9	-0.02 (-0.09, 0.05)	0.67
Sex Hormone Binding Globulin outpatient central tendency value, females only	1160	1120|40|0	0.29 (-0.03, 0.6)	0.07328	737	713|24|0	0.32 (-0.09, 0.73)	0.124	423	407|16|0	0.24 (-0.26, 0.74)	0.3449
Peak Expiratory Flow Rate outpatient central tendency value	3538	3386|151|1	0.15 (-0.02, 0.31)	0.07597	2312	2230|82|0	0.11 (-0.11, 0.33)	0.331	1226	1156|69|1	0.19 (-0.05, 0.42)	0.1195
Albumin as a fraction of Total Protein outpatient central tendency value	10522	10093|425|4	-0.09 (-0.18, 0.01)	0.07656	8018	7699|315|4	-0.08 (-0.19, 0.03)	0.1739	2504	2394|110|0	-0.12 (-0.31, 0.08)	0.2349
Hemoglobin A1C central tendency value, with additional adjustment for BMI	45146	43444|1684|18	-0.04 (-0.09, 0)	0.07743	34082	32828|1239|15	-0.05 (-0.11, 0.01)	0.07719	11064	10616|445|3	-0.02 (-0.12, 0.07)	0.6295
Protein C outpatient central tendency value	2297	2220|77|0	0.2 (-0.03, 0.42)	0.09182	1673	1627|46|0	0.21 (-0.08, 0.5)	0.1613	624	593|31|0	0.17 (-0.19, 0.54)	0.343
Free T3 outpatient central tendency value	13713	13150|559|4	-0.07 (-0.15, 0.01)	0.09739	9848	9445|401|2	-0.04 (-0.14, 0.06)	0.4612	3865	3705|158|2	-0.15 (-0.31, 0)	0.05405
Percent of Predicted Post-Bronchodilator Forced Expiratory Volume in 6 seconds from most recent spirometry, with additional adjustment for height and smoking status	9578	9168|407|3	0.08 (-0.02, 0.18)	0.1102	6946	6662|282|2	0.09 (-0.03, 0.21)	0.1373	2632	2506|125|1	0.06 (-0.12, 0.24)	0.5164
Zinc outpatient central tendency value	3977	3820|157|0	-0.13 (-0.29, 0.03)	0.1103	3349	3221|128|0	-0.11 (-0.29, 0.07)	0.2252	628	599|29|0	-0.22 (-0.59, 0.15)	0.243
Mitral Valve A Point from outpatient non-stress echocardiography, with additional adjustment for systolic blood pressure and height	18246	17541|698|7	-0.06 (-0.13, 0.01)	0.1137	13950	13428|517|5	-0.07 (-0.16, 0.01)	0.09571	4296	4113|181|2	-0.02 (-0.17, 0.12)	0.7715
Erythrocyte Sedimentation Rate outpatient central tendency value	37991	36470|1504|17	-0.04 (-0.09, 0.01)	0.1191	27253	26217|1024|12	-0.06 (-0.12, 0)	0.07193	10738	10253|480|5	-0.01 (-0.1, 0.08)	0.8996
Total Iron Binding Capacity outpatient central tendency value, females only	16000	15326|669|5	-0.06 (-0.14, 0.02)	0.1227	12000	11498|497|5	-0.06 (-0.15, 0.03)	0.176	4000	3828|172|0	-0.06 (-0.21, 0.09)	0.4577
Post-Bronchodilator Peak Expiratory Flow from most recent spirometry, with additional adjustment for height and smoking status	10756	10300|452|4	0.07 (-0.02, 0.16)	0.1288	7893	7571|319|3	0.07 (-0.04, 0.18)	0.2435	2863	2729|133|1	0.09 (-0.08, 0.26)	0.3202
Potassium outpatient central tendency value	80737	77531|3170|36	0.03 (-0.01, 0.06)	0.1366	55427	53269|2134|24	0.02 (-0.02, 0.06)	0.357	25310	24262|1036|12	0.04 (-0.02, 0.1)	0.1999
Fasting Insulin outpatient maximum lifetime value, with additional adjustment for BMI	4710	4549|160|1	-0.12 (-0.27, 0.04)	0.1389	3653	3527|125|1	-0.13 (-0.31, 0.04)	0.1352	1057	1022|35|0	-0.06 (-0.39, 0.28)	0.7374
Most recent height	86771	83303|3427|41	0.03 (-0.01, 0.06)	0.1411	58211	55949|2236|26	0.03 (-0.01, 0.07)	0.2033	28560	27354|1191|15	0.02 (-0.03, 0.08)	0.4514
Glucose Mean Value estimated from Hemoglobin A1C central tendency value, with additional adjustment for BMI	41617	40057|1545|15	-0.04 (-0.09, 0.01)	0.1478	31285	30143|1129|13	-0.04 (-0.1, 0.02)	0.1992	10332	9914|416|2	-0.03 (-0.13, 0.06)	0.5007
Post-Bronchodilator Maximum Forced Inspiratory Flow from most recent spirometry, with additional adjustment for height and smoking status	11209	10730|475|4	0.07 (-0.02, 0.16)	0.1497	8263	7919|341|3	0.06 (-0.05, 0.17)	0.2583	2946	2811|134|1	0.08 (-0.09, 0.25)	0.3628
Arterial Blood CO2 outpatient central tendency value	3873	3743|127|3	0.12 (-0.04, 0.29)	0.1498	3317	3208|107|2	0.11 (-0.08, 0.3)	0.2481	556	535|20|1	0.2 (-0.21, 0.6)	0.3483
Follicle Stimulating Hormone outpatient central tendency value, females younger than 40 only	3384	3261|120|3	0.13 (-0.05, 0.3)	0.1503	2188	2118|69|1	0.08 (-0.15, 0.32)	0.4813	1196	1143|51|2	0.18 (-0.08, 0.44)	0.1708
Ferritin outpatient maximum lifetime value	25234	24199|1028|7	-0.04 (-0.11, 0.02)	0.1525	19020	18262|753|5	-0.03 (-0.1, 0.04)	0.4	6214	5937|275|2	-0.08 (-0.2, 0.04)	0.1696
IgE outpatient central tendency value	2236	2153|83|0	0.16 (-0.06, 0.38)	0.1527	1578	1526|52|0	0.11 (-0.17, 0.39)	0.4372	658	627|31|0	0.25 (-0.11, 0.61)	0.1819
Relative wall thickness (IVSd/LVPWd)/LVIDd, with additional adjustment for systolic blood pressure and height	20212	19411|793|8	-0.05 (-0.12, 0.02)	0.1604	15443	14857|580|6	-0.05 (-0.13, 0.03)	0.2363	4769	4554|213|2	-0.05 (-0.19, 0.08)	0.4508
Total Protein outpatient maximum lifetime value	74412	71437|2939|36	-0.03 (-0.06, 0.01)	0.1613	51247	49250|1973|24	-0.03 (-0.07, 0.01)	0.193	23165	22187|966|12	-0.02 (-0.08, 0.04)	0.56
Kaolin Clotting Time minimum lifetime value	6968	6719|248|1	-0.09 (-0.21, 0.04)	0.1697	5969	5760|208|1	-0.16 (-0.3, -0.02)	0.02134	999	959|40|0	0.3 (-0.02, 0.62)	0.06348
C-Peptide outpatient central tendency value	1408	1358|50|0	-0.2 (-0.48, 0.09)	0.1717	1111	1080|31|0	-0.07 (-0.43, 0.28)	0.6875	297	278|19|0	-0.41 (-0.87, 0.06)	0.08722
Pregnancy Reflex Oral Glucose Tolerance Test 2 Hour Glucose Measure outpatient central tendency value, females only	2413	2330|82|1	-0.15 (-0.36, 0.07)	0.174	1667	1604|62|1	-0.18 (-0.42, 0.07)	0.163	746	726|20|0	-0.06 (-0.51, 0.38)	0.775
Cancer Antigen 199 maximum lifetime value	1139	1098|40|1	0.21 (-0.09, 0.51)	0.1761	879	850|29|0	-0.05 (-0.42, 0.32)	0.7927	260	248|11|1	0.7 (0.18, 1.21)	0.008104
Carcinoembryonic Antigen maximum lifetime value	2525	2437|88|0	-0.15 (-0.36, 0.07)	0.1805	1902	1836|66|0	-0.19 (-0.44, 0.06)	0.1292	623	601|22|0	-0.01 (-0.44, 0.42)	0.962
PR interval from most recent normal ECG	55989	53795|2171|23	-0.03 (-0.07, 0.01)	0.1845	40791	39214|1561|16	-0.03 (-0.08, 0.02)	0.2472	15198	14581|610|7	-0.03 (-0.11, 0.05)	0.5145
Estradiol outpatient central tendency value, females younger than 40 only	1196	1147|48|1	0.19 (-0.09, 0.47)	0.1853	744	721|22|1	0.22 (-0.17, 0.61)	0.2738	452	426|26|0	0.16 (-0.24, 0.55)	0.4385
Creatine Kinase MB Isoenzyme central tendency value	25603	24654|938|11	-0.04 (-0.11, 0.02)	0.1866	21167	20396|764|7	-0.05 (-0.12, 0.03)	0.2068	4436	4258|174|4	-0.03 (-0.18, 0.11)	0.671
Hematocrit outpatient central tendency value, males only	31172	29995|1158|19	0.04 (-0.02, 0.09)	0.1891	22017	21210|795|12	0.04 (-0.03, 0.11)	0.2194	9155	8785|363|7	0.03 (-0.07, 0.13)	0.5962
Median number of diagnoses per year between 2000 and 2015	63506	60983|2493|30	-0.03 (-0.07, 0.01)	0.1895	44604	42880|1703|21	-0.03 (-0.08, 0.01)	0.1718	18902	18103|790|9	-0.01 (-0.08, 0.06)	0.7469
Absolute Eosinophils outpatient central tendency value	68125	65377|2713|35	-0.02 (-0.06, 0.01)	0.1929	47357	45490|1844|23	-0.01 (-0.06, 0.03)	0.6424	20768	19887|869|12	-0.05 (-0.12, 0.01)	0.1048
Percent of Predicted Post-Bronchodilator Forced Expiratory Flow at 25 percent Forced Vital Capacity from most recent spirometry, with additional adjustment for height and smoking status	4024	3845|177|2	-0.1 (-0.24, 0.05)	0.2045	2759	2639|119|1	-0.03 (-0.21, 0.15)	0.7226	1265	1206|58|1	-0.22 (-0.47, 0.03)	0.09087
IgM outpatient central tendency value	4105	3937|167|1	-0.1 (-0.25, 0.05)	0.2048	3155	3032|122|1	-0.16 (-0.34, 0.01)	0.07245	950	905|45|0	0.08 (-0.22, 0.38)	0.5891
Estradiol outpatient central tendency value, females older than 50 only	575	554|21|0	0.28 (-0.16, 0.72)	0.2074	362	349|13|0	0.2 (-0.35, 0.76)	0.4704	213	205|8|0	0.4 (-0.3, 1.11)	0.2636
Aortic Root Diameter End Diastole from outpatient non-stress echocardiography, with additional adjustment for systolic blood pressure and height	20264	19464|792|8	-0.04 (-0.11, 0.03)	0.2108	15468	14882|580|6	-0.02 (-0.1, 0.06)	0.5941	4796	4582|212|2	-0.11 (-0.24, 0.03)	0.1234
Percent of Predicted Post-Bronchodilator Forced Expiratory Flow at 75 percent Forced Vital Capacity from most recent spirometry, with additional adjustment for height and smoking status	4028	3850|176|2	-0.09 (-0.24, 0.05)	0.2113	2756	2636|119|1	-0.13 (-0.31, 0.06)	0.175	1272	1214|57|1	-0.03 (-0.29, 0.23)	0.808
Z Score for Bone Mineral Density as measured at the Hip from most recent DEXA	8667	8301|363|3	-0.07 (-0.17, 0.04)	0.2155	7049	6762|284|3	-0.06 (-0.18, 0.05)	0.2802	1618	1539|79|0	-0.07 (-0.3, 0.16)	0.5431
Hemoglobin A1C central tendency value, with additional adjustment for BMI, nondiabetics only	24614	23645|960|9	-0.04 (-0.1, 0.02)	0.2187	17333	16668|657|8	-0.04 (-0.12, 0.03)	0.2508	7281	6977|303|1	-0.03 (-0.14, 0.09)	0.6206
Total Iron Binding Capacity outpatient central tendency value, males only	9564	9204|355|5	-0.06 (-0.17, 0.04)	0.2193	7559	7277|279|3	-0.1 (-0.22, 0.02)	0.09193	2005	1927|76|2	0.06 (-0.16, 0.28)	0.5878
Percent of Predicted Post-Bronchodilator Maximum Forced Expiratory Flow from most recent spirometry, with additional adjustment for height and smoking status	11165	10687|474|4	0.06 (-0.03, 0.15)	0.2224	8241	7898|340|3	0.06 (-0.04, 0.17)	0.243	2924	2789|134|1	0.04 (-0.13, 0.21)	0.6642
C Reactive Protein outpatient central tendency value	11317	10873|441|3	-0.06 (-0.15, 0.04)	0.223	8021	7717|304|0	-0.06 (-0.18, 0.05)	0.2789	3296	3156|137|3	-0.05 (-0.21, 0.12)	0.5637
Hemoglobin A1C central tendency value, with additional adjustment for BMI, diabetics only	20805	20062|734|9	-0.04 (-0.12, 0.03)	0.2278	16719	16132|580|7	-0.05 (-0.13, 0.03)	0.2346	4086	3930|154|2	-0.03 (-0.18, 0.13)	0.7438
Urine Creatinine outpatient central tendency value	28406	27327|1073|6	-0.04 (-0.1, 0.02)	0.23	22315	21481|829|5	-0.05 (-0.12, 0.02)	0.1816	6091	5846|244|1	0 (-0.13, 0.12)	0.9583
Absolute Monocytes outpatient central tendency value	69527	66735|2756|36	-0.02 (-0.06, 0.01)	0.2307	48261	46365|1873|23	-0.03 (-0.07, 0.02)	0.235	21266	20370|883|13	-0.01 (-0.08, 0.05)	0.6979
Homocysteine outpatient central tendency value	4098	3940|157|1	0.1 (-0.06, 0.25)	0.2326	3051	2937|114|0	0.08 (-0.1, 0.27)	0.3737	1047	1003|43|1	0.12 (-0.17, 0.41)	0.41
Artterial Blood pH outpatient central tendency value	3893	3762|128|3	-0.1 (-0.27, 0.07)	0.2352	3340	3230|108|2	-0.1 (-0.28, 0.09)	0.2992	553	532|20|1	-0.12 (-0.53, 0.29)	0.5594
Urate outpatient central tendency value, males only	8404	8090|308|6	0.07 (-0.04, 0.18)	0.2387	6450	6216|230|4	0.07 (-0.06, 0.19)	0.3025	1954	1874|78|2	0.06 (-0.15, 0.28)	0.5678
Systolic Blood Pressure outpatient central tendency value, with additional adjustment for antihypertensive medication use and BMI	83691	80338|3312|41	-0.02 (-0.05, 0.01)	0.2404	56380	54182|2172|26	-0.02 (-0.06, 0.03)	0.4823	27311	26156|1140|15	-0.03 (-0.09, 0.03)	0.3026
Iron outpatient central tendency value	28263	27108|1144|11	-0.03 (-0.09, 0.02)	0.2452	21480	20619|852|9	0 (-0.07, 0.07)	0.9774	6783	6489|292|2	-0.14 (-0.26, -0.02)	0.01817
Creatine Kinase outpatient central tendency value	20709	19890|809|10	-0.04 (-0.11, 0.03)	0.2462	16129	15504|618|7	-0.02 (-0.1, 0.06)	0.5873	4580	4386|191|3	-0.1 (-0.24, 0.04)	0.1603
Tricuspid Pressure Gradient from outpatient non-stress echocardiography, with additional adjustment for systolic blood pressure and height	12638	12129|503|6	0.05 (-0.04, 0.14)	0.2558	9623	9252|367|4	0.08 (-0.02, 0.18)	0.1381	3015	2877|136|2	-0.02 (-0.19, 0.15)	0.8035
Folate outpatient minimum lifetime value	13622	13049|569|4	-0.05 (-0.13, 0.04)	0.2583	10305	9894|407|4	-0.01 (-0.11, 0.08)	0.7917	3317	3155|162|0	-0.14 (-0.3, 0.02)	0.08441
Urate outpatient central tendency value, females only	9744	9334|407|3	-0.06 (-0.15, 0.04)	0.2595	7296	6985|309|2	-0.04 (-0.15, 0.07)	0.4777	2448	2349|98|1	-0.1 (-0.3, 0.09)	0.3018
Post-Bronchodilator Forced Expiratory Volume in 1 second from most recent spirometry, with additional adjustment for height and smoking status	11168	10690|474|4	0.05 (-0.04, 0.14)	0.2651	8242	7899|340|3	0.03 (-0.08, 0.14)	0.5879	2926	2791|134|1	0.11 (-0.06, 0.28)	0.2165
Iron outpatient central tendency value, females only	17794	17037|751|6	-0.04 (-0.11, 0.03)	0.2661	13249	12692|551|6	-0.01 (-0.09, 0.08)	0.858	4545	4345|200|0	-0.14 (-0.28, 0.01)	0.05932
Mean Corpuscular Hemoglobin outpatient central tendency value	80038	76821|3178|39	0.02 (-0.02, 0.05)	0.2706	54919	52762|2132|25	0 (-0.04, 0.05)	0.8602	25119	24059|1046|14	0.05 (-0.01, 0.11)	0.09555
Thyroid Stimulating Hormone outpatient central tendency value	69657	66900|2726|31	-0.02 (-0.06, 0.02)	0.2783	48526	46662|1842|22	-0.01 (-0.05, 0.04)	0.7092	21131	20238|884|9	-0.05 (-0.11, 0.02)	0.171
Ceruloplasmin outpatient central tendency value	2206	2114|90|2	-0.11 (-0.31, 0.09)	0.2821	1666	1595|69|2	-0.05 (-0.27, 0.18)	0.6933	540	519|21|0	-0.35 (-0.78, 0.09)	0.1184
Anion Gap outpatient central tendency value	74752	71769|2947|36	-0.02 (-0.06, 0.02)	0.2835	51005	49005|1976|24	-0.01 (-0.05, 0.04)	0.7144	23747	22764|971|12	-0.04 (-0.11, 0.02)	0.178
Urine Microalbumin outpatient central tendency value, individuals without CKD or T2D only	2397	2300|97|0	0.11 (-0.09, 0.31)	0.2839	1519	1456|63|0	0.05 (-0.21, 0.3)	0.716	878	844|34|0	0.23 (-0.11, 0.57)	0.1894
T4 outpatient central tendency value	28154	27027|1115|12	0.03 (-0.03, 0.09)	0.2908	20037	19256|772|9	0.04 (-0.03, 0.11)	0.3178	8117	7771|343|3	0.02 (-0.08, 0.13)	0.6854
Iron Saturation outpatient central tendency value	19304	18563|736|5	-0.04 (-0.11, 0.03)	0.2935	14980	14408|568|4	-0.02 (-0.1, 0.06)	0.6413	4324	4155|168|1	-0.1 (-0.26, 0.05)	0.1792
Activated Partial Thromboplastin Time outpatient minimum lifetime value	25821	24816|993|12	0.03 (-0.03, 0.09)	0.3099	19624	18881|736|7	0.04 (-0.03, 0.11)	0.29	6197	5935|257|5	0.01 (-0.11, 0.13)	0.8333
Total number of unique diagnoses per year between 2000 and 2015 divided by Total number of diagnoses per year between 2000 and 2015	65379	62783|2566|30	0.02 (-0.02, 0.06)	0.3205	45860	44090|1749|21	0.04 (-0.01, 0.09)	0.08212	19519	18693|817|9	-0.03 (-0.1, 0.04)	0.4305
Aldolase central tendency value	1236	1185|51|0	-0.14 (-0.42, 0.14)	0.321	977	936|41|0	-0.14 (-0.46, 0.17)	0.3655	259	249|10|0	-0.13 (-0.76, 0.5)	0.684
Insulin Like Growth Factor 1 outpatient central tendency value	966	924|42|0	0.15 (-0.16, 0.46)	0.33	757	723|34|0	0.15 (-0.2, 0.49)	0.4017	209	201|8|0	0.18 (-0.53, 0.89)	0.6159
Cortisol outpatient central tendency value	4038	3864|173|1	-0.07 (-0.23, 0.08)	0.3311	3047	2916|130|1	-0.01 (-0.18, 0.17)	0.9334	991	948|43|0	-0.28 (-0.59, 0.02)	0.06852
Percent of Predicted Post-Bronchodilator Forced Expiratory Volume in 1 second from most recent spirometry, with additional adjustment for height and smoking status	11162	10684|474|4	0.04 (-0.05, 0.14)	0.3327	8238	7895|340|3	0.03 (-0.08, 0.14)	0.579	2924	2789|134|1	0.08 (-0.09, 0.25)	0.3471
Free Testosterone outpatient minimum lifetime value, males only	1921	1847|73|1	0.11 (-0.12, 0.34)	0.3379	1462	1409|53|0	0.02 (-0.25, 0.3)	0.8666	459	438|20|1	0.31 (-0.1, 0.71)	0.1427
Dihydroepiandosterone Sulfate outpatient central tendency value, females only	974	938|36|0	-0.16 (-0.49, 0.17)	0.3416	616	593|23|0	-0.25 (-0.67, 0.16)	0.2324	358	345|13|0	0 (-0.55, 0.56)	0.9936
Mean Corpuscular Volume outpatient central tendency value, males only	31035	29860|1156|19	0.03 (-0.03, 0.08)	0.3428	21923	21119|792|12	0.01 (-0.06, 0.08)	0.749	9112	8741|364|7	0.06 (-0.04, 0.16)	0.2247
Mitral Valve E/A ratio from outpatient non-stress echocardiography, with additional adjustment for systolic blood pressure and height	17793	17106|680|7	0.04 (-0.04, 0.11)	0.3467	13583	13076|502|5	0.07 (-0.02, 0.16)	0.125	4210	4030|178|2	-0.06 (-0.2, 0.09)	0.4604
Creatinine outpatient central tendency value	80075	76889|3149|37	-0.02 (-0.05, 0.02)	0.3501	54658	52525|2109|24	0.02 (-0.03, 0.06)	0.4647	25417	24364|1040|13	-0.08 (-0.14, -0.02)	0.007745
Z Score for Bone Mineral Density as measured at the Spine from most recent DEXA	8659	8303|353|3	-0.05 (-0.15, 0.05)	0.3502	7016	6731|282|3	-0.03 (-0.15, 0.08)	0.5609	1643	1572|71|0	-0.11 (-0.35, 0.12)	0.3497
C3 outpatient central tendency value	3160	3039|121|0	-0.09 (-0.27, 0.1)	0.3514	2335	2251|84|0	-0.05 (-0.27, 0.17)	0.6367	825	788|37|0	-0.16 (-0.49, 0.17)	0.3296
Clot Formation Time from Thromboelastography central tendency value	3080	2973|106|1	-0.09 (-0.28, 0.1)	0.3558	2671	2581|89|1	-0.11 (-0.32, 0.09)	0.2821	409	392|17|0	0.04 (-0.44, 0.53)	0.8649
Pregnancy Reflex Oral Glucose Tolerance Test 1 Hour Glucose Measure outpatient central tendency value, females only	2446	2361|84|1	0.1 (-0.11, 0.31)	0.3604	1693	1629|63|1	0.13 (-0.11, 0.38)	0.2827	753	732|21|0	-0.01 (-0.44, 0.42)	0.9641
Estimated Glomerular Filtration Rate Calculated by CKD-EPI outpatient central tendency value	80755	77543|3175|37	0.02 (-0.02, 0.05)	0.3635	55196	53048|2124|24	-0.01 (-0.05, 0.03)	0.6251	25559	24495|1051|13	0.07 (0.01, 0.13)	0.023
Arterial Blood HC03 outpatient central tendency value	3891	3757|131|3	0.08 (-0.09, 0.24)	0.3664	3325	3213|110|2	0.07 (-0.11, 0.26)	0.4401	566	544|21|1	0.1 (-0.3, 0.5)	0.6292
Percent of Predicted Post-Bronchodilator Forced Vital Capacity from most recent spirometry, with additional adjustment for height and smoking status	11162	10684|474|4	0.04 (-0.05, 0.13)	0.367	8239	7896|340|3	0.06 (-0.05, 0.17)	0.2711	2923	2788|134|1	-0.01 (-0.18, 0.17)	0.9524
Hemoglobin outpatient central tendency value, males only	31159	29982|1158|19	0.03 (-0.03, 0.08)	0.3694	22010	21203|795|12	0.04 (-0.03, 0.11)	0.2387	9149	8779|363|7	-0.01 (-0.11, 0.09)	0.8911
Clot Maximum Firmness from Thromboelastography central tendency value	3053	2946|106|1	0.09 (-0.1, 0.28)	0.3748	2649	2558|90|1	0.07 (-0.13, 0.28)	0.4859	404	388|16|0	0.16 (-0.34, 0.66)	0.5233
Beta Globulin as a fraction of Total Protein outpatient maximum lifetime value	10699	10260|434|5	-0.04 (-0.14, 0.05)	0.3817	8156	7828|323|5	-0.05 (-0.16, 0.06)	0.3569	2543	2432|111|0	-0.01 (-0.2, 0.18)	0.8813
D-Dimer outpatient central tendency value	3875	3706|168|1	0.07 (-0.08, 0.22)	0.3827	3019	2886|132|1	0.12 (-0.05, 0.3)	0.157	856	820|36|0	-0.14 (-0.48, 0.19)	0.3988
Percent Neutrophils outpatient central tendency value	68011	65278|2699|34	-0.02 (-0.05, 0.02)	0.384	48217	46316|1879|22	-0.04 (-0.08, 0.01)	0.09282	19794	18962|820|12	0.03 (-0.03, 0.1)	0.3374
Cholecalciferol outpatient central tendency value	8082	7742|338|2	-0.05 (-0.15, 0.06)	0.3972	6624	6351|272|1	-0.07 (-0.19, 0.05)	0.2297	1458	1391|66|1	0.06 (-0.18, 0.3)	0.6132
Hematocrit outpatient central tendency value	80837	77600|3198|39	0.01 (-0.02, 0.05)	0.3983	55406	53234|2147|25	0.01 (-0.03, 0.05)	0.6029	25431	24366|1051|14	0.02 (-0.04, 0.08)	0.466
Cerebrospinal Fluid Glucose central tendency value	2350	2256|92|2	-0.09 (-0.29, 0.11)	0.4012	1841	1772|67|2	-0.05 (-0.28, 0.18)	0.6723	509	484|25|0	-0.19 (-0.6, 0.21)	0.3422
Median number of inpatient days per year between 2000 and 2015	33615	32329|1274|12	-0.02 (-0.08, 0.03)	0.4127	26517	25527|982|8	-0.03 (-0.09, 0.04)	0.4337	7098	6802|292|4	-0.02 (-0.13, 0.1)	0.7822
Percent of Predicted Residual Volume to Total Lung Capacity Ratio from most recent lung volume test, with additional adjustment for height and smoking status	7334	7024|307|3	0.05 (-0.07, 0.16)	0.4139	5691	5454|236|1	0.05 (-0.08, 0.18)	0.4739	1643	1570|71|2	0.05 (-0.18, 0.27)	0.694
Cancer Antigen 125 maximum lifetime value, females only	2195	2104|90|1	0.09 (-0.12, 0.29)	0.4168	1461	1403|57|1	0.12 (-0.14, 0.37)	0.3753	734	701|33|0	0.03 (-0.32, 0.38)	0.87
Percent of Predicted alveolar voume from most recent lung diffusion test, with additional adjustment for height and smoking status	8203	7871|331|1	0.05 (-0.06, 0.15)	0.4169	6412	6159|253|0	0.01 (-0.11, 0.14)	0.8412	1791	1712|78|1	0.15 (-0.08, 0.37)	0.1968
Calcium outpatient central tendency value	80595	77381|3178|36	0.01 (-0.02, 0.05)	0.4224	55390	53225|2141|24	0.03 (-0.01, 0.08)	0.1094	25205	24156|1037|12	-0.03 (-0.09, 0.03)	0.3702
Albumin outpatient central tendency value	74983	71991|2958|34	0.01 (-0.02, 0.05)	0.4248	51705	49682|1999|24	0.04 (0, 0.09)	0.06205	23278	22309|959|10	-0.04 (-0.11, 0.02)	0.1933
Insulin Like Growth Factor 1 outpatient central tendency value, males only	366	347|19|0	0.19 (-0.27, 0.65)	0.4265	300	285|15|0	0.31 (-0.21, 0.83)	0.2411	66	62|4|0	-0.29 (-1.3, 0.73)	0.5835
Urine 24 Hour Protein central tendency value, females only	2163	2081|82|0	-0.09 (-0.31, 0.13)	0.4342	1595	1534|61|0	-0.18 (-0.44, 0.07)	0.1566	568	547|21|0	0.19 (-0.24, 0.63)	0.385
Sex Hormone Binding Globulin outpatient central tendency value, males only	2369	2285|83|1	-0.08 (-0.3, 0.13)	0.4388	1659	1601|57|1	-0.02 (-0.27, 0.24)	0.9057	710	684|26|0	-0.25 (-0.64, 0.14)	0.2175
Cerebrospinal Fluid Protein central tendency value	2332	2237|93|2	0.08 (-0.12, 0.28)	0.4464	1818	1750|66|2	0.1 (-0.13, 0.33)	0.3913	514	487|27|0	0.01 (-0.38, 0.4)	0.9603
Ammonia central tendency value	3813	3670|142|1	0.06 (-0.1, 0.23)	0.4554	3103	2996|106|1	0.08 (-0.11, 0.27)	0.421	710	674|36|0	0.02 (-0.32, 0.35)	0.9254
Percent of Predicted Diffusion Capacity of the Lung for Carbon Monoxide value corrected for Hemoglobin from most recent lung diffusion test, with additional adjustment for height and smoking status	1321	1256|65|0	-0.09 (-0.34, 0.16)	0.4607	1073	1020|53|0	-0.11 (-0.39, 0.17)	0.4382	248	236|12|0	-0.03 (-0.61, 0.56)	0.9313
Prothrombin Time outpatient minimum lifetime value	35890	34470|1405|15	0.02 (-0.03, 0.07)	0.4694	26930	25885|1034|11	0.04 (-0.02, 0.1)	0.1602	8960	8585|371|4	-0.05 (-0.15, 0.05)	0.3476
Urine Protein outpatient central tendency value, individuals without CKD or T2D only	2773	2675|98|0	-0.07 (-0.28, 0.13)	0.4755	2127	2054|73|0	-0.13 (-0.36, 0.1)	0.2764	646	621|25|0	0.09 (-0.31, 0.49)	0.6534
Obstructive Apnea Index from most recent sleep study	1101	1055|46|0	0.11 (-0.19, 0.4)	0.4793	809	778|31|0	-0.21 (-0.56, 0.15)	0.2629	292	277|15|0	0.74 (0.23, 1.26)	0.004908
Alpha Fetoprotein outpatient central tendency value	2031	1945|85|1	-0.07 (-0.29, 0.14)	0.4973	1501	1437|63|1	-0.09 (-0.33, 0.16)	0.4743	530	508|22|0	-0.03 (-0.45, 0.4)	0.9077
Glucose Mean Value estimated from Hemoglobin A1C central tendency value, with additional adjustment for BMI, nondiabetics only	21596	20747|842|7	-0.02 (-0.09, 0.04)	0.4994	15077	14500|571|6	-0.01 (-0.09, 0.07)	0.8183	6519	6247|271|1	-0.05 (-0.17, 0.07)	0.3874
Absolute Myelocytes outpatient central tendency value	2519	2437|80|2	-0.07 (-0.29, 0.14)	0.5004	2011	1947|62|2	-0.03 (-0.27, 0.21)	0.8044	508	490|18|0	-0.24 (-0.71, 0.23)	0.3163
Alanine Aminotransferase outpatient central tendency value	75360	72352|2971|37	-0.01 (-0.05, 0.02)	0.5016	52142	50110|2007|25	-0.01 (-0.05, 0.04)	0.7232	23218	22242|964|12	-0.02 (-0.08, 0.04)	0.5035
Percent Lymphocytes outpatient central tendency value	70178	67353|2791|34	0.01 (-0.02, 0.05)	0.5074	48674	46765|1887|22	0.02 (-0.02, 0.07)	0.2803	21504	20588|904|12	-0.01 (-0.08, 0.05)	0.6933
Iron Saturation outpatient central tendency value, males only	7352	7083|266|3	-0.04 (-0.16, 0.08)	0.5076	5862	5648|212|2	0.01 (-0.13, 0.14)	0.9166	1490	1435|54|1	-0.22 (-0.48, 0.04)	0.09839
Diastolic Blood Pressure outpatient central tendency value, with additional adjustment for antihypertensive medication use and BMI	83497	80143|3314|40	-0.01 (-0.05, 0.02)	0.5084	56229	54037|2167|25	-0.01 (-0.05, 0.04)	0.8064	27268	26106|1147|15	-0.02 (-0.08, 0.03)	0.4313
Mitral Valve E Point from outpatient non-stress echocardiography, with additional adjustment for systolic blood pressure and height	19737	18970|760|7	-0.02 (-0.09, 0.05)	0.51	15142	14575|562|5	-0.02 (-0.1, 0.06)	0.6258	4595	4395|198|2	-0.03 (-0.17, 0.11)	0.6388
Percent of Predicted Post-Bronchodilator Forced Expiratory Flow at 25 percent to 75 percent Forced Vital Capacity from most recent spirometry, with additional adjustment for height and smoking status	11128	10651|473|4	-0.03 (-0.12, 0.06)	0.513	8213	7870|340|3	-0.07 (-0.18, 0.03)	0.1775	2915	2781|133|1	0.08 (-0.09, 0.25)	0.3523
Urine Microalbumin outpatient central tendency value	20537	19754|778|5	-0.02 (-0.09, 0.05)	0.5132	15963	15367|591|5	-0.03 (-0.11, 0.05)	0.4639	4574	4387|187|0	0 (-0.15, 0.14)	0.9792
Central Apnea Index from most recent sleep study	778	750|28|0	0.12 (-0.25, 0.5)	0.5184	578	559|19|0	0.1 (-0.36, 0.56)	0.6645	200	191|9|0	0.17 (-0.5, 0.84)	0.6108
Apnea Hypopnea Index from most recent sleep study	2075	1996|78|1	-0.07 (-0.29, 0.15)	0.5198	1527	1471|55|1	-0.21 (-0.47, 0.05)	0.1074	548	525|23|0	0.29 (-0.13, 0.71)	0.1711
Follicle Stimulating Hormone outpatient central tendency value, females older than 50 only	2525	2420|105|0	0.06 (-0.13, 0.26)	0.5224	1727	1656|71|0	0.16 (-0.07, 0.4)	0.1785	798	764|34|0	-0.14 (-0.49, 0.2)	0.4112
Antithrombin Activity central tendency value	4876	4688|187|1	0.05 (-0.1, 0.19)	0.5282	3765	3620|144|1	0.02 (-0.14, 0.19)	0.7681	1111	1068|43|0	0.12 (-0.18, 0.43)	0.434
Chloride outpatient central tendency value	80520	77317|3168|35	-0.01 (-0.05, 0.02)	0.5408	55331	53175|2132|24	-0.01 (-0.05, 0.03)	0.566	25189	24142|1036|11	-0.01 (-0.07, 0.05)	0.8056
Urine MCR outpatient central tendency value, individuals without CKD or T2D only	1935	1858|77|0	0.07 (-0.16, 0.3)	0.541	1234	1184|50|0	0.02 (-0.27, 0.3)	0.9089	701	674|27|0	0.17 (-0.21, 0.56)	0.3814
Percent of Predicted Post-Bronchodilator Maximum Voluntary Ventilation from most recent spirometry, with additional adjustment for height and smoking status	524	504|19|1	-0.13 (-0.55, 0.29)	0.5419	352	339|12|1	-0.04 (-0.54, 0.46)	0.8739	172	165|7|0	-0.33 (-1.09, 0.42)	0.3873
Iron Saturation outpatient central tendency value, females only	11960	11486|472|2	-0.03 (-0.12, 0.06)	0.5437	9132	8772|358|2	-0.02 (-0.13, 0.08)	0.6817	2828	2714|114|0	-0.05 (-0.24, 0.14)	0.6094
C-Peptide outpatient central tendency value, diabetics only	1095	1053|42|0	-0.1 (-0.41, 0.21)	0.544	901	873|28|0	-0.06 (-0.43, 0.32)	0.7681	194	180|14|0	-0.18 (-0.72, 0.37)	0.5225
Fasting Glucose outpatient central tendency value, with additional adjustment for BMI, nondiabetics only	40018	38399|1598|21	-0.02 (-0.06, 0.03)	0.547	26546	25488|1042|16	-0.03 (-0.09, 0.03)	0.2582	13472	12911|556|5	0.02 (-0.06, 0.11)	0.5903
QRS complex duration from most recent normal ECG	55237	53067|2147|23	0.01 (-0.03, 0.06)	0.5478	40198	38639|1543|16	0.01 (-0.04, 0.06)	0.5869	15039	14428|604|7	0.01 (-0.07, 0.09)	0.7911
Pulse outpatient central tendency value	85072	81683|3348|41	-0.01 (-0.04, 0.02)	0.5577	57464	55233|2205|26	-0.01 (-0.05, 0.03)	0.5714	27608	26450|1143|15	-0.01 (-0.06, 0.05)	0.8278
Epworth Scale Score from most recent sleep study	1577	1517|59|1	-0.07 (-0.33, 0.18)	0.5641	1141	1095|45|1	-0.09 (-0.38, 0.2)	0.5355	436	422|14|0	-0.02 (-0.55, 0.52)	0.9483
Glucose Mean Value estimated from Hemoglobin A1C central tendency value, with additional adjustment for BMI, diabetics only	20198	19478|712|8	-0.02 (-0.09, 0.05)	0.5768	16199	15634|558|7	-0.03 (-0.12, 0.05)	0.4371	3999	3844|154|1	0.02 (-0.14, 0.18)	0.7742
Gamma Globulin as a fraction of Total Protein outpatient maximum lifetime value	10634	10201|428|5	-0.03 (-0.12, 0.07)	0.5823	8122	7800|317|5	-0.04 (-0.15, 0.07)	0.4852	2512	2401|111|0	0.01 (-0.18, 0.2)	0.91
Red Cell Distribution Width outpatient central tendency value	80268	77054|3175|39	0.01 (-0.03, 0.04)	0.5838	55004	52846|2133|25	0 (-0.04, 0.05)	0.8384	25264	24208|1042|14	0.02 (-0.04, 0.08)	0.5068
Red Blood Cell Count outpatient central tendency value	80337	77124|3174|39	-0.01 (-0.04, 0.03)	0.5899	55098	52939|2134|25	0 (-0.04, 0.05)	0.8722	25239	24185|1040|14	-0.04 (-0.1, 0.02)	0.2419
Sex Hormone Binding Globulin outpatient central tendency value	3475	3354|120|1	0.05 (-0.13, 0.23)	0.5928	2354	2275|78|1	0.06 (-0.16, 0.29)	0.5647	1121	1079|42|0	0.02 (-0.29, 0.33)	0.9096
Urea outpatient central tendency value	80890	77664|3189|37	0.01 (-0.03, 0.04)	0.5976	55510	53343|2143|24	0.02 (-0.02, 0.06)	0.2966	25380	24321|1046|13	-0.02 (-0.08, 0.04)	0.5673
Left Ventricular Outflow Maximum Velocity from outpatient non-stress echocardiography, with additional adjustment for systolic blood pressure and height	19846	19070|768|8	-0.02 (-0.09, 0.05)	0.6044	15348	14770|572|6	-0.04 (-0.12, 0.04)	0.3464	4498	4300|196|2	0.04 (-0.1, 0.18)	0.5575
Brain Natriuretic Peptide Prohormone central tendency value	10172	9770|399|3	-0.03 (-0.12, 0.07)	0.6174	8105	7792|311|2	-0.02 (-0.13, 0.09)	0.7342	2067	1978|88|1	-0.05 (-0.25, 0.16)	0.6718
Median number of unique diagnoses per year between 2000 and 2015 divided by Median number of diagnoses per year between 2000 and 2015	65379	62783|2566|30	0.01 (-0.03, 0.05)	0.6236	45860	44090|1749|21	0.01 (-0.04, 0.06)	0.7002	19519	18693|817|9	0.01 (-0.06, 0.08)	0.7593
Percent of Predicted Thoracic Gas Volume from most recent lung volume test, with additional adjustment for height and smoking status	7328	7020|305|3	0.03 (-0.08, 0.14)	0.6281	5681	5444|236|1	0.03 (-0.1, 0.16)	0.6744	1647	1576|69|2	0.03 (-0.2, 0.26)	0.8095
International Normalized Ratio of Prothrombin Time outpatient central tendency value	27602	26529|1059|14	0.01 (-0.05, 0.07)	0.6288	20123	19352|761|10	0.06 (-0.01, 0.13)	0.1087	7479	7177|298|4	-0.1 (-0.21, 0.02)	0.09835
Insulin Like Growth Factor 1 outpatient central tendency value, females only	601	578|23|0	0.1 (-0.31, 0.52)	0.6311	458	439|19|0	-0.01 (-0.47, 0.45)	0.96	143	139|4|0	0.63 (-0.36, 1.62)	0.2136
Median number of clinical encounters per year between 2000 and 2015	64028	61480|2518|30	-0.01 (-0.05, 0.03)	0.6383	44983	43244|1718|21	-0.01 (-0.05, 0.04)	0.767	19045	18236|800|9	-0.01 (-0.08, 0.06)	0.6891
Fasting Low Density Lipoprotein by Friedewald Equation outpatient central tendency value, with additional adjustment for lipid lowering medication use and BMI	63041	60563|2446|32	0.01 (-0.03, 0.05)	0.6383	44553	42845|1685|23	0.03 (-0.02, 0.07)	0.2696	18488	17718|761|9	-0.03 (-0.1, 0.04)	0.4208
Maximum oxygen desaturation from most recent sleep study	2286	2201|84|1	-0.05 (-0.26, 0.16)	0.6389	1679	1618|60|1	0.04 (-0.21, 0.29)	0.7474	607	583|24|0	-0.3 (-0.7, 0.11)	0.1544
Lactate central tendency value	15743	15143|594|6	-0.02 (-0.1, 0.06)	0.6404	12615	12157|453|5	0.01 (-0.08, 0.1)	0.7843	3128	2986|141|1	-0.12 (-0.29, 0.04)	0.1433
Cubed End Diastolic Volume from outpatient non-stress echocardiography, with additional adjustment for systolic blood pressure and height	20190	19396|786|8	-0.02 (-0.09, 0.05)	0.6417	15419	14839|574|6	-0.02 (-0.1, 0.06)	0.6499	4771	4557|212|2	-0.01 (-0.15, 0.12)	0.8819
Metamyelocytes outpatient central tendency value	3340	3213|124|3	-0.04 (-0.21, 0.13)	0.6487	2697	2593|102|2	-0.05 (-0.24, 0.14)	0.6137	643	620|22|1	0 (-0.39, 0.39)	0.9969
Aspartate Aminotransferase outpatient central tendency value	74942	71952|2953|37	0.01 (-0.03, 0.04)	0.6488	51815	49800|1990|25	0 (-0.05, 0.04)	0.893	23127	22152|963|12	0.03 (-0.03, 0.09)	0.3211
Left Atrial dimension from outpatient non-stress echocardiography, with additional adjustment for systolic blood pressure and height	18387	17661|718|8	-0.02 (-0.09, 0.06)	0.6515	14035	13503|526|6	-0.01 (-0.1, 0.07)	0.8065	4352	4158|192|2	-0.03 (-0.18, 0.11)	0.6387
Hemoglobin outpatient central tendency value	80792	77558|3195|39	0.01 (-0.03, 0.04)	0.6618	55387	53216|2146|25	0.01 (-0.03, 0.05)	0.7156	25405	24342|1049|14	0.01 (-0.05, 0.07)	0.8087
Iron outpatient central tendency value, males only	10468	10070|393|5	-0.02 (-0.12, 0.08)	0.6635	8230	7926|301|3	0.01 (-0.1, 0.13)	0.8067	2238	2144|92|2	-0.13 (-0.33, 0.07)	0.1874
Prostate Specific Antigen outpatient central tendency value, males only	20092	19348|731|13	-0.02 (-0.09, 0.06)	0.6642	15013	14481|523|9	-0.04 (-0.13, 0.04)	0.334	5079	4867|208|4	0.05 (-0.08, 0.18)	0.4724
Adrenocorticotrophic Hormone outpatient central tendency value	1170	1122|47|1	-0.06 (-0.34, 0.22)	0.6701	916	878|37|1	-0.02 (-0.33, 0.29)	0.8948	254	244|10|0	-0.22 (-0.86, 0.41)	0.4884
Aldosterone outpatient central tendency value	1115	1075|38|2	0.06 (-0.23, 0.36)	0.6797	876	842|32|2	0.07 (-0.24, 0.39)	0.6432	239	233|6|0	-0.02 (-0.83, 0.79)	0.9585
Percent of Predicted Residual Volume from most recent lung volume test, with additional adjustment for height and smoking status	7282	6978|301|3	-0.02 (-0.14, 0.09)	0.6802	5644	5412|231|1	-0.05 (-0.18, 0.08)	0.4261	1638	1566|70|2	0.06 (-0.16, 0.29)	0.5781
Pregnancy Reflex Oral Glucose Tolerance Test 3 Hour Glucose Measure outpatient central tendency value, females only	2420	2336|83|1	-0.04 (-0.26, 0.17)	0.681	1675	1611|63|1	-0.07 (-0.32, 0.17)	0.5559	745	725|20|0	0.05 (-0.4, 0.49)	0.8273
High-Sensitivity C Reactive Protein outpatient central tendency value	5546	5327|214|5	-0.03 (-0.16, 0.1)	0.683	4141	3980|157|4	-0.12 (-0.27, 0.03)	0.123	1405	1347|57|1	0.24 (-0.02, 0.49)	0.0722
Urine Protein outpatient central tendency value	11100	10657|441|2	-0.02 (-0.11, 0.08)	0.697	9102	8740|361|1	-0.04 (-0.14, 0.07)	0.5002	1998	1917|80|1	0.06 (-0.16, 0.27)	0.6136
Mean Arterial Pressure outpatient central tendency value	48633	46682|1928|23	0.01 (-0.04, 0.05)	0.6979	34363	33005|1342|16	0.03 (-0.03, 0.08)	0.3037	14270	13677|586|7	-0.04 (-0.12, 0.05)	0.3931
Aortic Valve Area from outpatient non-stress echocardiography, with additional adjustment for systolic blood pressure and height	17571	16897|666|8	0.01 (-0.06, 0.09)	0.7117	13572	13076|490|6	-0.02 (-0.11, 0.07)	0.6405	3999	3821|176|2	0.11 (-0.03, 0.26)	0.1324
Arterial Blood Oxygen outpatient central tendency value	2323	2243|77|3	0.04 (-0.17, 0.25)	0.7142	1950	1882|66|2	0.06 (-0.17, 0.29)	0.628	373	361|11|1	-0.05 (-0.56, 0.47)	0.8543
Luteinizing Hormone outpatient central tendency value, females younger than 40 only	2571	2480|88|3	0.04 (-0.16, 0.24)	0.7264	1635	1585|49|1	0.01 (-0.27, 0.28)	0.9577	936	895|39|2	0.07 (-0.22, 0.36)	0.6488
Platelet Count outpatient central tendency value	80173	76972|3162|39	-0.01 (-0.04, 0.03)	0.7317	54972	52819|2128|25	-0.01 (-0.05, 0.04)	0.7823	25201	24153|1034|14	-0.01 (-0.07, 0.05)	0.839
Percent of Predicted Diffusion Capacity of the Lung for Carbon Monoxide value corrected for alveolar volume from most recent lung diffusion test, with additional adjustment for height and smoking status	8207	7875|331|1	-0.02 (-0.13, 0.09)	0.738	6414	6161|253|0	-0.05 (-0.17, 0.08)	0.4588	1793	1714|78|1	0.07 (-0.15, 0.29)	0.5305
Urine MCR outpatient central tendency value	17958	17271|682|5	-0.01 (-0.09, 0.06)	0.7463	13867	13346|516|5	-0.03 (-0.12, 0.06)	0.4982	4091	3925|166|0	0.04 (-0.11, 0.2)	0.5802
Gamma Glutamyl Transferase outpatient central tendency value	4788	4602|184|2	0.02 (-0.12, 0.17)	0.7489	3502	3368|133|1	0.06 (-0.11, 0.23)	0.5107	1286	1234|51|1	-0.06 (-0.33, 0.21)	0.659
Prolactin outpatient central tendency value	7554	7253|293|8	-0.02 (-0.13, 0.09)	0.7507	5096	4902|189|5	-0.02 (-0.16, 0.12)	0.7892	2458	2351|104|3	-0.02 (-0.2, 0.17)	0.8629
C4 outpatient central tendency value	3249	3123|126|0	-0.03 (-0.21, 0.15)	0.7516	2386	2298|88|0	-0.03 (-0.24, 0.18)	0.7931	863	825|38|0	-0.03 (-0.35, 0.3)	0.8594
Urate outpatient central tendency value	18162	17437|716|9	0.01 (-0.06, 0.08)	0.7542	13758	13212|540|6	0.02 (-0.06, 0.1)	0.6362	4404	4225|176|3	-0.01 (-0.16, 0.13)	0.8466
BMI outpatient maximum lifetime value	86464	83012|3411|41	-0.01 (-0.04, 0.03)	0.7572	58035	55785|2224|26	0.01 (-0.04, 0.05)	0.7655	28429	27227|1187|15	-0.03 (-0.08, 0.03)	0.3513
Prealbumin outpatient central tendency value	2216	2130|85|1	0.03 (-0.18, 0.24)	0.7601	1875	1808|66|1	0.06 (-0.18, 0.3)	0.633	341	322|19|0	-0.06 (-0.52, 0.4)	0.7943
Alpha 1 Antitrypsin outpatient minimum lifetime value	2173	2083|90|0	0.03 (-0.18, 0.24)	0.7616	1652	1584|68|0	0.01 (-0.23, 0.25)	0.931	521	499|22|0	0.1 (-0.33, 0.53)	0.6446
Parathyroid Hormone outpatient central tendency value	17713	17029|681|3	0.01 (-0.06, 0.09)	0.7648	14309	13755|553|1	-0.01 (-0.1, 0.07)	0.7743	3404	3274|128|2	0.11 (-0.06, 0.28)	0.2096
Methylmalonate outpatient central tendency value	2322	2237|84|1	-0.03 (-0.24, 0.18)	0.7823	1821	1754|66|1	0.08 (-0.16, 0.31)	0.5379	501	483|18|0	-0.44 (-0.91, 0.03)	0.06924
Sodium outpatient central tendency value	80473	77264|3174|35	0 (-0.03, 0.04)	0.7851	55317	53159|2134|24	0.01 (-0.03, 0.05)	0.7303	25156	24105|1040|11	0 (-0.06, 0.06)	0.9858
Aortic Pressure Gradient from outpatient non-stress echocardiography, with additional adjustment for systolic blood pressure and height	18248	17545|696|7	-0.01 (-0.08, 0.06)	0.7866	14183	13659|519|5	-0.02 (-0.1, 0.07)	0.6667	4065	3886|177|2	0.02 (-0.13, 0.16)	0.8406
Cubed End Systolic Volume from outpatient non-stress echocardiography, with additional adjustment for systolic blood pressure and height	17174	16500|666|8	-0.01 (-0.08, 0.07)	0.8029	13407	12902|499|6	0 (-0.09, 0.09)	0.9702	3767	3598|167|2	-0.04 (-0.2, 0.11)	0.5725
Total Vitamin D and Metabolites outpatient central tendency value	38632	37060|1556|16	0.01 (-0.04, 0.06)	0.8167	27890	26789|1089|12	0.01 (-0.05, 0.07)	0.6478	10742	10271|467|4	-0.01 (-0.1, 0.08)	0.7816
Percent of Predicted Total Lung Capacity from most recent lung volume test, with additional adjustment for height and smoking status	7339	7029|307|3	0.01 (-0.1, 0.13)	0.8207	5695	5458|236|1	-0.03 (-0.16, 0.1)	0.6128	1644	1571|71|2	0.15 (-0.07, 0.38)	0.1809
Value for Bone Mineral Density as measured at the Hip from most recent DEXA	17317	16575|735|7	-0.01 (-0.08, 0.06)	0.8293	13210	12670|534|6	-0.03 (-0.11, 0.06)	0.5204	4107	3905|201|1	0.05 (-0.09, 0.19)	0.5174
Left Ventricular Internal Diameter End Diastole normalized to Height from outpatient non-stress echocardiography, with additional adjustment for systolic blood pressure	20435	19630|797|8	-0.01 (-0.08, 0.06)	0.8326	15620	15031|583|6	-0.01 (-0.09, 0.07)	0.7984	4815	4599|214|2	0 (-0.13, 0.14)	0.9883
Hemoglobin outpatient central tendency value, females only	49633	47576|2037|20	0 (-0.05, 0.04)	0.838	33377	32013|1351|13	-0.02 (-0.07, 0.03)	0.4591	16256	15563|686|7	0.03 (-0.05, 0.1)	0.4923
Alpha 2 Globulin as a fraction of Total Protein outpatient maximum lifetime value	10587	10149|433|5	0.01 (-0.08, 0.1)	0.8389	8087	7762|320|5	-0.03 (-0.14, 0.07)	0.5449	2500	2387|113|0	0.14 (-0.05, 0.33)	0.1441
Vitamin B12 outpatient central tendency value	27077	25991|1074|12	-0.01 (-0.07, 0.05)	0.842	19813	19058|746|9	0.01 (-0.06, 0.08)	0.7708	7264	6933|328|3	-0.04 (-0.15, 0.06)	0.4201
Magnesium outpatient central tendency value	12835	12339|491|5	0.01 (-0.08, 0.1)	0.8494	9538	9171|364|3	0.03 (-0.08, 0.13)	0.6199	3297	3168|127|2	-0.04 (-0.21, 0.13)	0.6469
Brain Natriuretic Peptide central tendency value	7025	6772|251|2	0.01 (-0.11, 0.14)	0.8536	6186	5966|218|2	-0.01 (-0.14, 0.13)	0.9282	839	806|33|0	0.13 (-0.21, 0.48)	0.4512
Cubed Stroke Volume from outpatient non-stress echocardiography, with additional adjustment for systolic blood pressure and height	17742	17046|688|8	0.01 (-0.07, 0.08)	0.869	13889	13366|517|6	0 (-0.09, 0.09)	0.9985	3853	3680|171|2	0.03 (-0.12, 0.18)	0.7376
Urine Osmolality central tendency value	2618	2539|79|0	0.02 (-0.21, 0.24)	0.8739	2114	2053|61|0	-0.05 (-0.3, 0.21)	0.7244	504	486|18|0	0.24 (-0.23, 0.71)	0.3253
Corrected QT interval from most recent normal ECG	56566	54352|2191|23	0 (-0.04, 0.05)	0.8783	41297	39705|1576|16	-0.01 (-0.06, 0.04)	0.7792	15269	14647|615|7	0.03 (-0.05, 0.11)	0.4609
Percent Eosinophils outpatient central tendency value	69430	66630|2764|36	0 (-0.04, 0.04)	0.8963	48280	46380|1877|23	0.03 (-0.02, 0.07)	0.2208	21150	20250|887|13	-0.05 (-0.12, 0.01)	0.1221
Fasting Total Cholesterol outpatient central tendency value, with additional adjustment for lipid lowering medication use and BMI	63505	61016|2457|32	0 (-0.04, 0.04)	0.8968	44871	43156|1692|23	0 (-0.04, 0.05)	0.9088	18634	17860|765|9	-0.01 (-0.09, 0.06)	0.6859
Percent of Predicted Post-Bronchodilator Forced Inspiratory Flow at 50 percent Forced Vital Capacity from most recent spirometry, with additional adjustment for height and smoking status	3306	3162|142|2	0.01 (-0.15, 0.17)	0.9044	2149	2064|84|1	-0.01 (-0.22, 0.21)	0.9423	1157	1098|58|1	0.04 (-0.22, 0.29)	0.784
Fasting Insulin outpatient maximum lifetime value, with additional adjustment for BMI, nondiabetics only	2228	2151|77|0	-0.01 (-0.24, 0.21)	0.9075	1672	1609|63|0	0.07 (-0.18, 0.32)	0.5743	556	542|14|0	-0.39 (-0.92, 0.14)	0.1469
Amylase outpatient central tendency value	14820	14252|563|5	0 (-0.08, 0.09)	0.9078	10794	10402|389|3	-0.05 (-0.15, 0.05)	0.3238	4026	3850|174|2	0.13 (-0.02, 0.28)	0.09348
Post-Bronchodilator Forced Expiratory Volume in 1 second to Forced Vital Capacity Ratio from most recent spirometry, with additional adjustment for height and smoking status	11128	10651|473|4	-0.01 (-0.1, 0.09)	0.9102	8227	7885|339|3	-0.02 (-0.13, 0.08)	0.6868	2901	2766|134|1	0.04 (-0.13, 0.21)	0.6656
T Score for Bone Mineral Density as measured at the Hip from most recent DEXA	16311	15619|685|7	0 (-0.08, 0.07)	0.911	12373	11877|490|6	-0.02 (-0.11, 0.06)	0.598	3938	3742|195|1	0.05 (-0.1, 0.19)	0.5227
Angiotensin Converting Enzyme central tendency value	1438	1383|55|0	0.01 (-0.26, 0.28)	0.9183	1060	1020|40|0	-0.08 (-0.4, 0.23)	0.6081	378	363|15|0	0.27 (-0.24, 0.79)	0.3018
Calcidiol outpatient central tendency value	7911	7577|332|2	0.01 (-0.1, 0.11)	0.9185	6456	6192|263|1	0.02 (-0.11, 0.14)	0.8098	1455	1385|69|1	-0.03 (-0.26, 0.21)	0.8101
Value for Bone Mineral Density as measured at the Spine from most recent DEXA	17081	16350|725|6	0 (-0.07, 0.08)	0.9192	13069	12534|530|5	0 (-0.09, 0.08)	0.9439	4012	3816|195|1	0.02 (-0.12, 0.17)	0.7527
Protein S outpatient central tendency value	2335	2258|77|0	-0.01 (-0.24, 0.22)	0.9219	1709	1663|46|0	0.08 (-0.21, 0.37)	0.5959	626	595|31|0	-0.15 (-0.51, 0.21)	0.4191
Age at time of last encounter with the health system	87313	83819|3453|41	0 (-0.03, 0.03)	0.9249	58383	56112|2245|26	-0.01 (-0.05, 0.03)	0.5296	28930	27707|1208|15	0.03 (-0.03, 0.09)	0.3093
T Score for Bone Mineral Density as measured at the Spine from most recent DEXA	15916	15247|663|6	0 (-0.07, 0.08)	0.9262	12107	11624|478|5	-0.01 (-0.1, 0.08)	0.755	3809	3623|185|1	0.05 (-0.09, 0.2)	0.4925
Ferritin outpatient maximum lifetime value, females only	16638	15940|695|3	0 (-0.08, 0.07)	0.9284	12327	11828|496|3	0 (-0.09, 0.09)	0.9905	4311	4112|199|0	-0.01 (-0.16, 0.13)	0.8503
Lactate Dehydrogenase outpatient central tendency value	11805	11341|460|4	0 (-0.09, 0.09)	0.9347	9209	8841|364|4	0.04 (-0.06, 0.14)	0.463	2596	2500|96|0	-0.17 (-0.37, 0.03)	0.1012
Copper outpatient central tendency value	1325	1284|41|0	0.01 (-0.3, 0.32)	0.9497	1063	1030|33|0	0 (-0.35, 0.34)	0.9813	262	254|8|0	0.07 (-0.64, 0.77)	0.849
Fibrinogen outpatient central tendency value	1437	1390|47|0	0.01 (-0.28, 0.3)	0.9532	1098	1066|32|0	-0.19 (-0.54, 0.16)	0.298	339	324|15|0	0.43 (-0.09, 0.95)	0.1031
Hematocrit outpatient central tendency value, females only	49665	47605|2040|20	0 (-0.04, 0.04)	0.9625	33389	32024|1352|13	-0.01 (-0.07, 0.04)	0.6287	16276	15581|688|7	0.03 (-0.05, 0.1)	0.4483
Gastrin central tendency value	450	433|17|0	0.01 (-0.48, 0.5)	0.9662	356	343|13|0	0.04 (-0.52, 0.59)	0.8991	94	90|4|0	-0.07 (-1.08, 0.93)	0.8872
Mean Platelet Volume outpatient central tendency value	80627	77397|3192|38	0 (-0.03, 0.03)	0.972	55239	53072|2143|24	0 (-0.04, 0.04)	0.9881	25388	24325|1049|14	0 (-0.06, 0.06)	0.9344
Urine Protein to Creatinine Ratio outpatient central tendency value, females only	4270	4110|160|0	0 (-0.16, 0.16)	0.9805	3502	3377|125|0	0.02 (-0.16, 0.2)	0.7988	768	733|35|0	-0.09 (-0.43, 0.25)	0.5917
Cubed Ejection Fraction from outpatient non-stress echocardiography, with additional adjustment for systolic blood pressure and height	17719	17023|688|8	0 (-0.08, 0.08)	0.9838	13869	13346|517|6	-0.01 (-0.1, 0.07)	0.7468	3850	3677|171|2	0.05 (-0.1, 0.2)	0.5459
Percent of Predicted Post-Bronchodilator Forced Expiratory Volume in 1 second to Forced Vital Capacity Ratio from most recent spirometry, with additional adjustment for height and smoking status	11080	10606|470|4	0 (-0.09, 0.09)	0.985	8187	7848|336|3	-0.01 (-0.12, 0.1)	0.8781	2893	2758|134|1	0.02 (-0.15, 0.2)	0.7799
Alpha 1 Globulin as a fraction of Total Protein outpatient maximum lifetime value	10557	10123|429|5	0 (-0.09, 0.1)	0.9852	8052	7727|320|5	-0.03 (-0.14, 0.08)	0.5631	2505	2396|109|0	0.1 (-0.09, 0.3)	0.2887
Luteinizing Hormone outpatient central tendency value, females older than 50 only	1254	1206|48|0	0 (-0.29, 0.29)	0.9871	842	815|27|0	0 (-0.38, 0.39)	0.9826	412	391|21|0	0 (-0.44, 0.44)	0.9997
Ejection Fraction from most recent echocardiography estimated by Cubed formula	34913	33537|1361|15	0 (-0.05, 0.05)	0.9906	27296	26265|1019|12	0 (-0.07, 0.06)	0.8978	7617	7272|342|3	0.01 (-0.09, 0.12)	0.8044
Temperature outpatient central tendency value	81897	78656|3200|41	0 (-0.04, 0.04)	0.9958	55399	53265|2108|26	0.01 (-0.03, 0.06)	0.5431	26498	25391|1092|15	-0.03 (-0.08, 0.03)	0.4035
Percent of Predicted Diffusion Capacity of the Lung for Carbon Monoxide uncorrected value from most recent lung diffusion test, with additional adjustment for height and smoking status	8205	7873|331|1	0 (-0.09, 0.09)	0.9965	6413	6160|253|0	-0.05 (-0.18, 0.07)	0.4001	1792	1713|78|1	0.17 (-0.05, 0.39)	0.1368
Dilute Russel Viper Venom Time Lupus Anticoagulant Test central tendency value	2993	2888|105|0	0 (-0.18, 0.18)	0.9966	2123	2049|74|0	0.01 (-0.22, 0.25)	0.9084	870	839|31|0	-0.03 (-0.39, 0.33)	0.865
Band Neutrophils outpatient central tendency value	8563	8247|313|3	0 (-0.14, 0.14)	0.9978	6847	6596|249|2	-0.08 (-0.21, 0.04)	0.2033	1716	1651|64|1	0.31 (0.06, 0.55)	0.01337
Association analysis was performed using linear regression, adjusted for age, age^2, sex, and principal components 1-4, with additional trait-specific adjustments as specified in the "phenotype" column
